# Supplementary material for: Streamlined synthetic assembly of α-chiral CAAC ligands and catalytic performance of their copper and ruthenium complexes
Source: Chem Sci. 2024 Jul 24;15(34):13864–71. doi: 10.1039/d4sc04278f (PMC11306997; doi:10.1039/d4sc04278f)
Supplement: SC-015-D4SC04278F-s002 [file SC-015-D4SC04278F-s002.cif]

# Supplementary Information (SI) for Chemical Science.
# This journal is © The Royal Society of Chemistry 2024

####################################################################### 
# 
# This file contains crystal structure data downloaded from the 
# Cambridge Structural Database (CSD) hosted by the Cambridge 
# Crystallographic Data Centre (CCDC).
# 
# Full information about CCDC data access policies and citation 
# guidelines are available at http://www.ccdc.cam.ac.uk/access/V1 
# 
# Audit and citation data items may have been added by the CCDC. 
# Please retain this information to preserve the provenance of 
# this file and to allow appropriate attribution of the data. 
# 
#######################################################################

data_amd-r855_1
_database_code_depnum_ccdc_archive 'CCDC 2193067'
loop_
_audit_author_name
_audit_author_address
'Farzaneh Fadaei Tirani'
;EPFL
Switzerland
;
_audit_update_record             
;
2022-07-27 deposited with the CCDC.	2024-07-24 downloaded from the CCDC.
;
_audit_creation_date             2022-07-26
_audit_creation_method           
;
Olex2 1.5
(compiled 2022.04.07 svn.rca3783a0 for OlexSys, GUI svn.r6498)
;
_shelx_SHELXL_version_number     2018/3
_audit_contact_author            'Farzaneh Fadaei Tirani'
_chemical_name_common            ?
_chemical_name_systematic        ?
_chemical_formula_moiety         'C21 H31 Cl Cu N'
_chemical_formula_sum            'C21 H31 Cl Cu N'
_chemical_formula_weight         396.46
_chemical_absolute_configuration rmad
_chemical_melting_point          ?
_chemical_oxdiff_formula         'C21 H31 Cl Cu N'
loop_
_atom_type_symbol
_atom_type_description
_atom_type_scat_dispersion_real
_atom_type_scat_dispersion_imag
_atom_type_scat_source
C C 0.0181 0.0091 'International Tables Vol C Tables 4.2.6.8 and 6.1.1.4'
H H 0.0000 0.0000 'International Tables Vol C Tables 4.2.6.8 and 6.1.1.4'
Cl Cl 0.3639 0.7018 'International Tables Vol C Tables 4.2.6.8 and 6.1.1.4'
Cu Cu -1.9646 0.5888 'International Tables Vol C Tables 4.2.6.8 and 6.1.1.4'
N N 0.0311 0.0180 'International Tables Vol C Tables 4.2.6.8 and 6.1.1.4'

_shelx_space_group_comment       
;
The symmetry employed for this shelxl refinement is uniquely defined
by the following loop, which should always be used as a source of
symmetry information in preference to the above space-group names.
They are only intended as comments.
;
_space_group_crystal_system      orthorhombic
_space_group_IT_number           19
_space_group_name_H-M_alt        'P 21 21 21'
_space_group_name_Hall           'P 2ac 2ab'
loop_
_space_group_symop_operation_xyz
'x, y, z'
'-x+1/2, -y, z+1/2'
'-x, y+1/2, -z+1/2'
'x+1/2, -y+1/2, -z'

_cell_length_a                   8.14215(12)
_cell_length_b                   11.39563(20)
_cell_length_c                   21.7386(3)
_cell_angle_alpha                90
_cell_angle_beta                 90
_cell_angle_gamma                90
_cell_volume                     2017.01(6)
_cell_formula_units_Z            4
_cell_measurement_reflns_used    8921
_cell_measurement_temperature    140.00(10)
_cell_measurement_theta_max      76.3460
_cell_measurement_theta_min      4.3520
_shelx_estimated_absorpt_T_max   0.811
_shelx_estimated_absorpt_T_min   0.330
_exptl_absorpt_coefficient_mu    2.735
_exptl_absorpt_correction_T_max  1.000
_exptl_absorpt_correction_T_min  0.271
_exptl_absorpt_correction_type   Gaussian
_exptl_absorpt_process_details   
;
CrysAlisPro 1.171.42.61a (Rigaku Oxford Diffraction, 2022)
Numerical absorption correction based on Gaussian integration over
a multifaceted crystal model.
Empirical absorption correction using spherical harmonics
as implemented in SCALE3 ABSPACK scaling algorithm
;
_exptl_absorpt_special_details   ?
_exptl_crystal_colour            colourless
_exptl_crystal_colour_primary    colourless
_exptl_crystal_density_diffrn    1.306
_exptl_crystal_density_meas      ?
_exptl_crystal_density_method    ?
_exptl_crystal_description       plate
_exptl_crystal_F_000             840
loop_
_exptl_crystal_face_index_h
_exptl_crystal_face_index_k
_exptl_crystal_face_index_l
_exptl_crystal_face_perp_dist
0 0 1 0.0290
0 0 -1 0.0498
0 1 0 0.1578
0 -1 0 0.2001
1 0 0 0.2094
-1 0 0 0.2269
1 -5 -2 0.1515
-1 5 0 0.1635
-1 -1 -2 0.2498

_exptl_crystal_size_max          0.52
_exptl_crystal_size_mid          0.32
_exptl_crystal_size_min          0.08
loop_
_exptl_oxdiff_crystal_face_indexfrac_h
_exptl_oxdiff_crystal_face_indexfrac_k
_exptl_oxdiff_crystal_face_indexfrac_l
_exptl_oxdiff_crystal_face_x
_exptl_oxdiff_crystal_face_y
_exptl_oxdiff_crystal_face_z
0.0000 -0.0000 1.0000 0.0012 -0.0677 -0.0210
-0.0000 0.0000 -1.0000 -0.0012 0.0677 0.0210
0.0000 1.0000 0.0000 -0.1081 -0.0258 0.0770
-0.0000 -1.0000 -0.0000 0.1081 0.0258 -0.0770
1.0000 0.0000 -0.0001 0.1135 -0.0430 0.1451
-1.0000 -0.0000 0.0001 -0.1135 0.0430 -0.1451
1.0000 -5.0000 -2.0002 0.6515 0.2213 -0.1977
-1.0000 5.0000 0.0002 -0.6539 -0.0859 0.2397
-1.0000 -1.0000 -2.0000 -0.0079 0.2042 -0.1801

_exptl_transmission_factor_max   ?
_exptl_transmission_factor_min   ?
_diffrn_reflns_av_R_equivalents  0.0169
_diffrn_reflns_av_unetI/netI     0.0179
_diffrn_reflns_Laue_measured_fraction_full 0.999
_diffrn_reflns_Laue_measured_fraction_max 0.991
_diffrn_reflns_limit_h_max       10
_diffrn_reflns_limit_h_min       -4
_diffrn_reflns_limit_k_max       14
_diffrn_reflns_limit_k_min       -14
_diffrn_reflns_limit_l_max       27
_diffrn_reflns_limit_l_min       -27
_diffrn_reflns_number            10571
_diffrn_reflns_point_group_measured_fraction_full 0.999
_diffrn_reflns_point_group_measured_fraction_max 0.988
_diffrn_reflns_theta_full        67.684
_diffrn_reflns_theta_max         76.540
_diffrn_reflns_theta_min         4.381
_diffrn_ambient_environment      N~2~
_diffrn_ambient_temperature      140.00(10)
_diffrn_detector                 'CCD plate'
_diffrn_detector_area_resol_mean 10.2665
_diffrn_detector_type            Atlas
_diffrn_measured_fraction_theta_full 0.999
_diffrn_measured_fraction_theta_max 0.991
_diffrn_measurement_details      
;
List of Runs (angles in degrees, time in seconds):

  # Type    Start    End  Width  t~exp~   \w     \q     \k     \f   Frames
#--------------------------------------------------------------------------
  1  \w    -13.00  13.00   1.00    1.00    --   43.01 -75.00 -50.00   26
  2  \w    -25.00  33.00   1.00    1.00    --   43.01 -53.00  86.00   58
  3  \w     57.00  82.00   1.00    1.00    --  112.00 -75.00 -50.00   25
  4  \w     88.00 175.00   1.00    1.00    --  112.00  53.00-128.00   87
  5  \w     34.00  59.00   1.00    1.00    --  112.00-101.00-140.00   25
  6  \w    115.00 140.00   1.00    1.00    --  112.00  75.00  77.00   25
  7  \w    -84.00  -6.00   1.00    1.00    --  -43.01 125.00 120.00   78
  8  \w     35.00  93.00   1.00    1.00    --   43.01-125.00 -30.00   58
  9  \w     88.00 134.00   1.00    1.00    --  112.00  30.00-150.00   46
 10  \w    116.00 178.00   1.00    1.00    --  112.00  77.00  90.00   62
 11  \w     84.00 109.00   1.00    1.00    --  112.00-111.00 -90.00   25
 12  \w    120.00 176.00   1.00    1.00    --  112.00 111.00  60.00   56
 13  \w     72.00  97.00   1.00    1.00    --  112.00   0.00-150.00   25
 14  \w     41.00 108.00   1.00    1.00    --  112.00-111.00 150.00   67
 15  \w    121.00 169.00   1.00    1.00    --  112.00   0.00-150.00   48
 16  \w    148.00 178.00   1.00    1.00    --  112.00  30.00-150.00   30
 17  \w    137.00 176.00   1.00    1.00    --  112.00  77.00 120.00   39
 18  \w     44.00  98.00   1.00    1.00    --  112.00-111.00 -60.00   54
;
_diffrn_measurement_device       'four-circle diffractometer'
_diffrn_measurement_device_type  'SuperNova, Dual, Cu at home/near, Atlas'
_diffrn_measurement_method       '\w scans'
_diffrn_orient_matrix_type       
'CrysAlisPro convention (1999,Acta A55,543-557)'
_diffrn_orient_matrix_UB_11      0.1134800000
_diffrn_orient_matrix_UB_12      -0.1080908000
_diffrn_orient_matrix_UB_13      0.0012334000
_diffrn_orient_matrix_UB_21      -0.0430043000
_diffrn_orient_matrix_UB_22      -0.0257693000
_diffrn_orient_matrix_UB_23      -0.0677073000
_diffrn_orient_matrix_UB_31      0.1450972000
_diffrn_orient_matrix_UB_32      0.0769601000
_diffrn_orient_matrix_UB_33      -0.0209916000
_diffrn_radiation_monochromator  mirror
_diffrn_radiation_probe          x-ray
_diffrn_radiation_type           'Cu K\a'
_diffrn_radiation_wavelength     1.54184
_diffrn_source                   'micro-focus sealed X-ray tube'
_diffrn_source_type              'SuperNova (Cu) X-ray Source'
_reflns_Friedel_coverage         0.737
_reflns_Friedel_fraction_full    1.000
_reflns_Friedel_fraction_max     0.983
_reflns_number_gt                4100
_reflns_number_total             4192
_reflns_special_details          
;
 Reflections were merged by SHELXL according to the crystal
 class for the calculation of statistics and refinement.
 
 _reflns_Friedel_fraction is defined as the number of unique
 Friedel pairs measured divided by the number that would be
 possible theoretically, ignoring centric projections and
 systematic absences.
;
_reflns_threshold_expression     'I > 2\s(I)'
_computing_cell_refinement       'CrysAlisPro 1.171.42.61a (Rigaku OD, 2022)'
_computing_data_collection       'CrysAlisPro 1.171.42.61a (Rigaku OD, 2022)'
_computing_data_reduction        'CrysAlisPro 1.171.42.61a (Rigaku OD, 2022)'
_computing_molecular_graphics    'Olex2 1.5 (Dolomanov et al., 2009)'
_computing_publication_material  'Olex2 1.5 (Dolomanov et al., 2009)'
_computing_structure_refinement  'ShelXL 2018/3 (Sheldrick, 2015)'
_computing_structure_solution    'ShelXT 2018/2 (Sheldrick, 2015)'
_refine_diff_density_max         0.227
_refine_diff_density_min         -0.237
_refine_diff_density_rms         0.036
_refine_ls_abs_structure_details 
;
 Flack x determined using 1719 quotients [(I+)-(I-)]/[(I+)+(I-)]
 (Parsons, Flack and Wagner, Acta Cryst. B69 (2013) 249-259).
;
_refine_ls_abs_structure_Flack   -0.007(7)
_refine_ls_extinction_coef       0.00060(16)
_refine_ls_extinction_expression Fc^*^=kFc[1+0.001xFc^2^\l^3^/sin(2\q)]^-1/4^
_refine_ls_extinction_method     'SHELXL-2018/3 (Sheldrick 2018)'
_refine_ls_goodness_of_fit_ref   1.034
_refine_ls_hydrogen_treatment    constr
_refine_ls_matrix_type           full
_refine_ls_number_parameters     222
_refine_ls_number_reflns         4192
_refine_ls_number_restraints     0
_refine_ls_R_factor_all          0.0211
_refine_ls_R_factor_gt           0.0202
_refine_ls_restrained_S_all      1.034
_refine_ls_shift/su_max          0.001
_refine_ls_shift/su_mean         0.000
_refine_ls_structure_factor_coef Fsqd
_refine_ls_weighting_details     
'w=1/[\s^2^(Fo^2^)+(0.0312P)^2^+0.3481P] where P=(Fo^2^+2Fc^2^)/3'
_refine_ls_weighting_scheme      calc
_refine_ls_wR_factor_gt          0.0538
_refine_ls_wR_factor_ref         0.0544
_refine_special_details          ?
_olex2_refinement_description    
;
1. Fixed Uiso
 At 1.2 times of:
  All C(H) groups, All C(H,H) groups
 At 1.5 times of:
  All C(H,H,H) groups
2.a Ternary CH refined with riding coordinates:
 C5(H5), C6(H6)
2.b Secondary CH2 refined with riding coordinates:
 C3(H3A,H3B), C7(H7A,H7B), C8(H8A,H8B), C9(H9A,H9B), C10(H10A,H10B), C11(H11A,
 H11B)
2.c Aromatic/amide H refined with riding coordinates:
 C14(H14), C15(H15), C16(H16), C17(H17), C18(H18)
2.d Idealised Me refined as rotating group:
 C12(H12A,H12B,H12C), C19(H19A,H19B,H19C), C20(H20A,H20B,H20C), C21(H21A,H21B,
 H21C)
;
_atom_sites_solution_hydrogens   geom
_atom_sites_solution_primary     dual
_atom_sites_solution_secondary   difmap
loop_
_atom_site_label
_atom_site_type_symbol
_atom_site_fract_x
_atom_site_fract_y
_atom_site_fract_z
_atom_site_U_iso_or_equiv
_atom_site_adp_type
_atom_site_occupancy
_atom_site_site_symmetry_order
_atom_site_calc_flag
_atom_site_refinement_flags_posn
_atom_site_refinement_flags_adp
_atom_site_refinement_flags_occupancy
_atom_site_disorder_assembly
_atom_site_disorder_group
Cu1 Cu 0.41845(3) 0.45973(3) 0.70034(2) 0.02252(9) Uani 1 1 d . . . . .
Cl1 Cl 0.23426(6) 0.42552(5) 0.76624(2) 0.03564(13) Uani 1 1 d . . . . .
N1 N 0.75032(19) 0.47893(13) 0.66201(6) 0.0187(3) Uani 1 1 d . . . . .
C1 C 0.5967(2) 0.49715(15) 0.64872(8) 0.0196(3) Uani 1 1 d . . . . .
C2 C 0.5877(3) 0.56785(16) 0.58900(8) 0.0228(4) Uani 1 1 d . . . . .
C3 C 0.7654(3) 0.56306(19) 0.56367(9) 0.0297(4) Uani 1 1 d . . . . .
H3A H 0.773052 0.505745 0.529563 0.036 Uiso 1 1 calc R U . . .
H3B H 0.799011 0.641078 0.548076 0.036 Uiso 1 1 calc R U . . .
C4 C 0.8761(2) 0.52559(19) 0.61717(8) 0.0242(4) Uani 1 1 d . . . . .
C5 C 0.8071(2) 0.41546(16) 0.71833(8) 0.0208(4) Uani 1 1 d . . . . .
H5 H 0.929088 0.424819 0.720791 0.025 Uiso 1 1 calc R U . . .
C6 C 0.7342(2) 0.46639(16) 0.77755(8) 0.0196(3) Uani 1 1 d . . . . .
H6 H 0.613083 0.452041 0.776562 0.023 Uiso 1 1 calc R U . . .
C7 C 0.8032(2) 0.40339(18) 0.83414(9) 0.0253(4) Uani 1 1 d . . . . .
H7A H 0.923359 0.415814 0.836295 0.030 Uiso 1 1 calc R U . . .
H7B H 0.782785 0.318041 0.830407 0.030 Uiso 1 1 calc R U . . .
C8 C 0.7229(3) 0.4494(2) 0.89310(9) 0.0327(5) Uani 1 1 d . . . . .
H8A H 0.604267 0.430296 0.892495 0.039 Uiso 1 1 calc R U . . .
H8B H 0.772507 0.409633 0.929067 0.039 Uiso 1 1 calc R U . . .
C9 C 0.7441(3) 0.5809(2) 0.89981(9) 0.0366(5) Uani 1 1 d . . . . .
H9A H 0.861792 0.599280 0.905999 0.044 Uiso 1 1 calc R U . . .
H9B H 0.683082 0.608354 0.936478 0.044 Uiso 1 1 calc R U . . .
C10 C 0.6817(3) 0.6449(2) 0.84325(9) 0.0355(5) Uani 1 1 d . . . . .
H10A H 0.705913 0.729668 0.847332 0.043 Uiso 1 1 calc R U . . .
H10B H 0.561043 0.635561 0.840500 0.043 Uiso 1 1 calc R U . . .
C11 C 0.7606(3) 0.59843(17) 0.78430(8) 0.0283(4) Uani 1 1 d . . . . .
H11A H 0.712495 0.639279 0.748382 0.034 Uiso 1 1 calc R U . . .
H11B H 0.879889 0.615362 0.785012 0.034 Uiso 1 1 calc R U . . .
C12 C 0.7713(3) 0.28461(17) 0.70978(9) 0.0308(4) Uani 1 1 d . . . . .
H12A H 0.652921 0.270859 0.713406 0.046 Uiso 1 1 calc R U . . .
H12B H 0.829281 0.239552 0.741457 0.046 Uiso 1 1 calc R U . . .
H12C H 0.808890 0.259630 0.668997 0.046 Uiso 1 1 calc R U . . .
C13 C 0.4682(2) 0.51649(17) 0.54228(9) 0.0233(4) Uani 1 1 d . . . . .
C14 C 0.4314(3) 0.39719(18) 0.54144(9) 0.0274(4) Uani 1 1 d . . . . .
H14 H 0.476124 0.347339 0.572202 0.033 Uiso 1 1 calc R U . . .
C15 C 0.3302(3) 0.3499(2) 0.49634(10) 0.0331(5) Uani 1 1 d . . . . .
H15 H 0.304419 0.268604 0.497328 0.040 Uiso 1 1 calc R U . . .
C16 C 0.2667(3) 0.4195(2) 0.45009(10) 0.0365(5) Uani 1 1 d . . . . .
H16 H 0.198116 0.386576 0.419229 0.044 Uiso 1 1 calc R U . . .
C17 C 0.3043(3) 0.5373(2) 0.44940(11) 0.0429(6) Uani 1 1 d . . . . .
H17 H 0.262819 0.585872 0.417474 0.051 Uiso 1 1 calc R U . . .
C18 C 0.4027(3) 0.5855(2) 0.49517(11) 0.0371(5) Uani 1 1 d . . . . .
H18 H 0.425807 0.667235 0.494395 0.045 Uiso 1 1 calc R U . . .
C19 C 0.5371(3) 0.69261(19) 0.60863(10) 0.0353(5) Uani 1 1 d . . . . .
H19A H 0.423418 0.691649 0.623418 0.053 Uiso 1 1 calc R U . . .
H19B H 0.545976 0.745722 0.573330 0.053 Uiso 1 1 calc R U . . .
H19C H 0.609732 0.719820 0.641630 0.053 Uiso 1 1 calc R U . . .
C20 C 0.9700(3) 0.6278(2) 0.64614(10) 0.0337(5) Uani 1 1 d . . . . .
H20A H 0.892558 0.689628 0.657948 0.051 Uiso 1 1 calc R U . . .
H20B H 1.048973 0.659130 0.616334 0.051 Uiso 1 1 calc R U . . .
H20C H 1.028826 0.600126 0.682711 0.051 Uiso 1 1 calc R U . . .
C21 C 0.9964(3) 0.4299(2) 0.59829(10) 0.0352(5) Uani 1 1 d . . . . .
H21A H 1.064123 0.407866 0.633730 0.053 Uiso 1 1 calc R U . . .
H21B H 1.067186 0.459049 0.565186 0.053 Uiso 1 1 calc R U . . .
H21C H 0.935394 0.361096 0.583793 0.053 Uiso 1 1 calc R U . . .

loop_
_atom_site_aniso_label
_atom_site_aniso_U_11
_atom_site_aniso_U_22
_atom_site_aniso_U_33
_atom_site_aniso_U_23
_atom_site_aniso_U_13
_atom_site_aniso_U_12
Cu1 0.01640(13) 0.03241(15) 0.01876(13) 0.00092(11) 0.00079(11) 0.00024(11)
Cl1 0.0192(2) 0.0595(3) 0.0282(2) 0.0047(2) 0.00516(19) -0.0016(2)
N1 0.0193(7) 0.0220(7) 0.0149(6) -0.0018(5) 0.0018(6) -0.0017(6)
C1 0.0215(8) 0.0210(7) 0.0163(8) -0.0015(6) -0.0002(7) -0.0008(7)
C2 0.0270(9) 0.0235(9) 0.0180(8) 0.0024(6) 0.0005(8) -0.0006(8)
C3 0.0295(10) 0.0399(12) 0.0196(8) 0.0037(8) 0.0030(8) -0.0074(9)
C4 0.0215(8) 0.0329(11) 0.0183(8) -0.0025(7) 0.0046(7) -0.0073(8)
C5 0.0202(8) 0.0247(8) 0.0177(8) -0.0014(7) -0.0024(7) 0.0021(7)
C6 0.0192(8) 0.0229(8) 0.0166(7) -0.0007(7) -0.0008(6) 0.0004(7)
C7 0.0272(9) 0.0293(10) 0.0193(9) 0.0036(7) -0.0016(8) 0.0032(8)
C8 0.0460(12) 0.0341(11) 0.0181(8) 0.0029(8) 0.0036(8) 0.0045(10)
C9 0.0553(14) 0.0365(11) 0.0179(9) -0.0052(8) -0.0003(10) 0.0014(11)
C10 0.0582(14) 0.0273(10) 0.0209(10) -0.0037(8) 0.0047(10) 0.0057(10)
C11 0.0444(12) 0.0231(9) 0.0175(8) -0.0011(7) 0.0042(9) -0.0014(9)
C12 0.0431(12) 0.0242(9) 0.0251(9) -0.0032(7) -0.0063(9) 0.0053(8)
C13 0.0232(8) 0.0282(10) 0.0184(8) 0.0012(7) 0.0007(7) 0.0043(7)
C14 0.0345(11) 0.0283(10) 0.0192(8) 0.0013(7) -0.0006(9) 0.0026(9)
C15 0.0392(12) 0.0347(11) 0.0254(10) -0.0064(8) 0.0008(9) -0.0024(9)
C16 0.0297(10) 0.0528(13) 0.0269(10) -0.0095(9) -0.0068(9) 0.0044(10)
C17 0.0457(13) 0.0496(13) 0.0333(12) 0.0043(11) -0.0170(10) 0.0147(11)
C18 0.0447(13) 0.0306(10) 0.0360(11) 0.0052(9) -0.0122(11) 0.0042(10)
C19 0.0512(14) 0.0247(10) 0.0300(10) -0.0005(9) -0.0034(10) 0.0038(9)
C20 0.0317(10) 0.0437(12) 0.0258(10) -0.0036(9) 0.0025(8) -0.0171(9)
C21 0.0259(10) 0.0527(15) 0.0269(10) -0.0091(9) 0.0053(9) 0.0019(10)

_geom_special_details            
;
 All esds (except the esd in the dihedral angle between two l.s. planes)
 are estimated using the full covariance matrix.  The cell esds are taken
 into account individually in the estimation of esds in distances, angles
 and torsion angles; correlations between esds in cell parameters are only
 used when they are defined by crystal symmetry.  An approximate (isotropic)
 treatment of cell esds is used for estimating esds involving l.s. planes.
;
loop_
_geom_bond_atom_site_label_1
_geom_bond_atom_site_label_2
_geom_bond_distance
_geom_bond_site_symmetry_2
_geom_bond_publ_flag
Cu1 Cl1 2.1102(5) . ?
Cu1 C1 1.8836(19) . ?
N1 C1 1.300(3) . ?
N1 C4 1.510(2) . ?
N1 C5 1.495(2) . ?
C1 C2 1.530(2) . ?
C2 C3 1.549(3) . ?
C2 C13 1.523(3) . ?
C2 C19 1.541(3) . ?
C3 H3A 0.9900 . ?
C3 H3B 0.9900 . ?
C3 C4 1.532(3) . ?
C4 C20 1.529(3) . ?
C4 C21 1.523(3) . ?
C5 H5 1.0000 . ?
C5 C6 1.532(2) . ?
C5 C12 1.531(3) . ?
C6 H6 1.0000 . ?
C6 C7 1.531(2) . ?
C6 C11 1.527(3) . ?
C7 H7A 0.9900 . ?
C7 H7B 0.9900 . ?
C7 C8 1.531(3) . ?
C8 H8A 0.9900 . ?
C8 H8B 0.9900 . ?
C8 C9 1.516(3) . ?
C9 H9A 0.9900 . ?
C9 H9B 0.9900 . ?
C9 C10 1.517(3) . ?
C10 H10A 0.9900 . ?
C10 H10B 0.9900 . ?
C10 C11 1.528(3) . ?
C11 H11A 0.9900 . ?
C11 H11B 0.9900 . ?
C12 H12A 0.9800 . ?
C12 H12B 0.9800 . ?
C12 H12C 0.9800 . ?
C13 C14 1.392(3) . ?
C13 C18 1.397(3) . ?
C14 H14 0.9500 . ?
C14 C15 1.389(3) . ?
C15 H15 0.9500 . ?
C15 C16 1.381(3) . ?
C16 H16 0.9500 . ?
C16 C17 1.377(4) . ?
C17 H17 0.9500 . ?
C17 C18 1.391(3) . ?
C18 H18 0.9500 . ?
C19 H19A 0.9800 . ?
C19 H19B 0.9800 . ?
C19 H19C 0.9800 . ?
C20 H20A 0.9800 . ?
C20 H20B 0.9800 . ?
C20 H20C 0.9800 . ?
C21 H21A 0.9800 . ?
C21 H21B 0.9800 . ?
C21 H21C 0.9800 . ?

loop_
_geom_angle_atom_site_label_1
_geom_angle_atom_site_label_2
_geom_angle_atom_site_label_3
_geom_angle
_geom_angle_site_symmetry_1
_geom_angle_site_symmetry_3
_geom_angle_publ_flag
C1 Cu1 Cl1 173.66(6) . . ?
C1 N1 C4 116.90(15) . . ?
C1 N1 C5 123.83(15) . . ?
C5 N1 C4 119.27(15) . . ?
N1 C1 Cu1 124.93(13) . . ?
N1 C1 C2 108.58(16) . . ?
C2 C1 Cu1 126.02(14) . . ?
C1 C2 C3 103.80(16) . . ?
C1 C2 C19 105.29(15) . . ?
C13 C2 C1 113.21(15) . . ?
C13 C2 C3 110.24(16) . . ?
C13 C2 C19 111.61(17) . . ?
C19 C2 C3 112.39(17) . . ?
C2 C3 H3A 110.4 . . ?
C2 C3 H3B 110.4 . . ?
H3A C3 H3B 108.6 . . ?
C4 C3 C2 106.81(15) . . ?
C4 C3 H3A 110.4 . . ?
C4 C3 H3B 110.4 . . ?
N1 C4 C3 100.93(14) . . ?
N1 C4 C20 109.97(15) . . ?
N1 C4 C21 110.98(17) . . ?
C20 C4 C3 113.24(19) . . ?
C21 C4 C3 111.92(17) . . ?
C21 C4 C20 109.55(17) . . ?
N1 C5 H5 107.4 . . ?
N1 C5 C6 112.64(15) . . ?
N1 C5 C12 108.23(15) . . ?
C6 C5 H5 107.4 . . ?
C12 C5 H5 107.4 . . ?
C12 C5 C6 113.41(16) . . ?
C5 C6 H6 107.6 . . ?
C7 C6 C5 110.82(15) . . ?
C7 C6 H6 107.6 . . ?
C11 C6 C5 113.54(15) . . ?
C11 C6 H6 107.6 . . ?
C11 C6 C7 109.47(15) . . ?
C6 C7 H7A 109.5 . . ?
C6 C7 H7B 109.5 . . ?
C6 C7 C8 110.82(16) . . ?
H7A C7 H7B 108.1 . . ?
C8 C7 H7A 109.5 . . ?
C8 C7 H7B 109.5 . . ?
C7 C8 H8A 109.3 . . ?
C7 C8 H8B 109.3 . . ?
H8A C8 H8B 107.9 . . ?
C9 C8 C7 111.74(18) . . ?
C9 C8 H8A 109.3 . . ?
C9 C8 H8B 109.3 . . ?
C8 C9 H9A 109.4 . . ?
C8 C9 H9B 109.4 . . ?
C8 C9 C10 111.04(18) . . ?
H9A C9 H9B 108.0 . . ?
C10 C9 H9A 109.4 . . ?
C10 C9 H9B 109.4 . . ?
C9 C10 H10A 109.2 . . ?
C9 C10 H10B 109.2 . . ?
C9 C10 C11 111.85(19) . . ?
H10A C10 H10B 107.9 . . ?
C11 C10 H10A 109.2 . . ?
C11 C10 H10B 109.2 . . ?
C6 C11 C10 111.26(17) . . ?
C6 C11 H11A 109.4 . . ?
C6 C11 H11B 109.4 . . ?
C10 C11 H11A 109.4 . . ?
C10 C11 H11B 109.4 . . ?
H11A C11 H11B 108.0 . . ?
C5 C12 H12A 109.5 . . ?
C5 C12 H12B 109.5 . . ?
C5 C12 H12C 109.5 . . ?
H12A C12 H12B 109.5 . . ?
H12A C12 H12C 109.5 . . ?
H12B C12 H12C 109.5 . . ?
C14 C13 C2 121.43(17) . . ?
C14 C13 C18 117.2(2) . . ?
C18 C13 C2 121.08(19) . . ?
C13 C14 H14 119.5 . . ?
C15 C14 C13 121.1(2) . . ?
C15 C14 H14 119.5 . . ?
C14 C15 H15 119.6 . . ?
C16 C15 C14 120.9(2) . . ?
C16 C15 H15 119.6 . . ?
C15 C16 H16 120.5 . . ?
C17 C16 C15 119.0(2) . . ?
C17 C16 H16 120.5 . . ?
C16 C17 H17 119.8 . . ?
C16 C17 C18 120.4(2) . . ?
C18 C17 H17 119.8 . . ?
C13 C18 H18 119.3 . . ?
C17 C18 C13 121.4(2) . . ?
C17 C18 H18 119.3 . . ?
C2 C19 H19A 109.5 . . ?
C2 C19 H19B 109.5 . . ?
C2 C19 H19C 109.5 . . ?
H19A C19 H19B 109.5 . . ?
H19A C19 H19C 109.5 . . ?
H19B C19 H19C 109.5 . . ?
C4 C20 H20A 109.5 . . ?
C4 C20 H20B 109.5 . . ?
C4 C20 H20C 109.5 . . ?
H20A C20 H20B 109.5 . . ?
H20A C20 H20C 109.5 . . ?
H20B C20 H20C 109.5 . . ?
C4 C21 H21A 109.5 . . ?
C4 C21 H21B 109.5 . . ?
C4 C21 H21C 109.5 . . ?
H21A C21 H21B 109.5 . . ?
H21A C21 H21C 109.5 . . ?
H21B C21 H21C 109.5 . . ?

loop_
_geom_torsion_atom_site_label_1
_geom_torsion_atom_site_label_2
_geom_torsion_atom_site_label_3
_geom_torsion_atom_site_label_4
_geom_torsion
_geom_torsion_site_symmetry_1
_geom_torsion_site_symmetry_2
_geom_torsion_site_symmetry_3
_geom_torsion_site_symmetry_4
_geom_torsion_publ_flag
Cu1 C1 C2 C3 -175.73(13) . . . . ?
Cu1 C1 C2 C13 -56.2(2) . . . . ?
Cu1 C1 C2 C19 66.0(2) . . . . ?
N1 C1 C2 C3 11.82(19) . . . . ?
N1 C1 C2 C13 131.35(17) . . . . ?
N1 C1 C2 C19 -106.46(18) . . . . ?
N1 C5 C6 C7 -176.78(15) . . . . ?
N1 C5 C6 C11 -53.1(2) . . . . ?
C1 N1 C4 C3 -9.1(2) . . . . ?
C1 N1 C4 C20 110.73(19) . . . . ?
C1 N1 C4 C21 -127.89(18) . . . . ?
C1 N1 C5 C6 -53.1(2) . . . . ?
C1 N1 C5 C12 73.1(2) . . . . ?
C1 C2 C3 C4 -17.2(2) . . . . ?
C1 C2 C13 C14 -27.1(3) . . . . ?
C1 C2 C13 C18 158.7(2) . . . . ?
C2 C3 C4 N1 15.7(2) . . . . ?
C2 C3 C4 C20 -101.81(19) . . . . ?
C2 C3 C4 C21 133.76(18) . . . . ?
C2 C13 C14 C15 -175.98(19) . . . . ?
C2 C13 C18 C17 174.6(2) . . . . ?
C3 C2 C13 C14 88.7(2) . . . . ?
C3 C2 C13 C18 -85.5(2) . . . . ?
C4 N1 C1 Cu1 -174.31(12) . . . . ?
C4 N1 C1 C2 -1.8(2) . . . . ?
C4 N1 C5 C6 126.91(17) . . . . ?
C4 N1 C5 C12 -106.89(19) . . . . ?
C5 N1 C1 Cu1 5.7(2) . . . . ?
C5 N1 C1 C2 178.21(15) . . . . ?
C5 N1 C4 C3 170.91(15) . . . . ?
C5 N1 C4 C20 -69.2(2) . . . . ?
C5 N1 C4 C21 52.1(2) . . . . ?
C5 C6 C7 C8 -176.71(17) . . . . ?
C5 C6 C11 C10 178.53(17) . . . . ?
C6 C7 C8 C9 -56.7(2) . . . . ?
C7 C6 C11 C10 -57.0(2) . . . . ?
C7 C8 C9 C10 54.5(3) . . . . ?
C8 C9 C10 C11 -54.0(3) . . . . ?
C9 C10 C11 C6 56.0(3) . . . . ?
C11 C6 C7 C8 57.3(2) . . . . ?
C12 C5 C6 C7 59.9(2) . . . . ?
C12 C5 C6 C11 -176.46(17) . . . . ?
C13 C2 C3 C4 -138.69(17) . . . . ?
C13 C14 C15 C16 1.7(3) . . . . ?
C14 C13 C18 C17 0.2(4) . . . . ?
C14 C15 C16 C17 -0.4(4) . . . . ?
C15 C16 C17 C18 -1.0(4) . . . . ?
C16 C17 C18 C13 1.1(4) . . . . ?
C18 C13 C14 C15 -1.5(3) . . . . ?
C19 C2 C3 C4 96.1(2) . . . . ?
C19 C2 C13 C14 -145.7(2) . . . . ?
C19 C2 C13 C18 40.1(3) . . . . ?

_shelx_res_file                  
;
TITL amd-r855_1.res in P2(1)2(1)2(1)
    amd-r855_1.res
    created by SHELXL-2018/3 at 17:31:57 on 26-Jul-2022
CELL 1.54184 8.142147 11.395635 21.738574 90 90 90
ZERR 4 0.00012 0.000195 0.000334 0 0 0
LATT -1
SYMM 0.5-X,-Y,0.5+Z
SYMM -X,0.5+Y,0.5-Z
SYMM 0.5+X,0.5-Y,-Z
SFAC C H Cl Cu N
UNIT 84 124 4 4 4

L.S. 50
PLAN  7
SIZE 0.08 0.32 0.52
TEMP -133.15
CONF
wpdb -2
MORE -1
BOND $H
fmap 2
acta
OMIT 3 0 8
REM <olex2.extras>
REM <HklSrc "%.\\AMD-R855_1.hkl">
REM </olex2.extras>

WGHT    0.031200    0.348100
EXTI    0.000600
FVAR       0.60466
CU1   4    0.418455    0.459727    0.700343    11.00000    0.01640    0.03241 =
         0.01876    0.00092    0.00079    0.00024
CL1   3    0.234260    0.425517    0.766237    11.00000    0.01923    0.05952 =
         0.02815    0.00469    0.00516   -0.00161
N1    5    0.750323    0.478930    0.662013    11.00000    0.01935    0.02196 =
         0.01489   -0.00182    0.00178   -0.00168
C1    1    0.596722    0.497148    0.648718    11.00000    0.02151    0.02095 =
         0.01627   -0.00153   -0.00017   -0.00078
C2    1    0.587741    0.567849    0.588998    11.00000    0.02704    0.02345 =
         0.01797    0.00242    0.00053   -0.00061
C3    1    0.765439    0.563058    0.563669    11.00000    0.02951    0.03990 =
         0.01964    0.00369    0.00298   -0.00738
AFIX  23
H3A   2    0.773052    0.505745    0.529563    11.00000   -1.20000
H3B   2    0.799011    0.641078    0.548076    11.00000   -1.20000
AFIX   0
C4    1    0.876070    0.525588    0.617174    11.00000    0.02147    0.03287 =
         0.01834   -0.00254    0.00459   -0.00728
C5    1    0.807147    0.415463    0.718329    11.00000    0.02016    0.02468 =
         0.01765   -0.00144   -0.00236    0.00211
AFIX  13
H5    2    0.929088    0.424819    0.720791    11.00000   -1.20000
AFIX   0
C6    1    0.734218    0.466394    0.777553    11.00000    0.01922    0.02288 =
         0.01664   -0.00066   -0.00079    0.00045
AFIX  13
H6    2    0.613083    0.452041    0.776562    11.00000   -1.20000
AFIX   0
C7    1    0.803157    0.403392    0.834140    11.00000    0.02721    0.02934 =
         0.01935    0.00355   -0.00164    0.00320
AFIX  23
H7A   2    0.923359    0.415814    0.836295    11.00000   -1.20000
H7B   2    0.782785    0.318041    0.830407    11.00000   -1.20000
AFIX   0
C8    1    0.722869    0.449402    0.893098    11.00000    0.04601    0.03410 =
         0.01812    0.00294    0.00355    0.00453
AFIX  23
H8A   2    0.604267    0.430296    0.892495    11.00000   -1.20000
H8B   2    0.772507    0.409633    0.929067    11.00000   -1.20000
AFIX   0
C9    1    0.744107    0.580906    0.899810    11.00000    0.05527    0.03651 =
         0.01792   -0.00516   -0.00032    0.00138
AFIX  23
H9A   2    0.861792    0.599280    0.905999    11.00000   -1.20000
H9B   2    0.683082    0.608354    0.936478    11.00000   -1.20000
AFIX   0
C10   1    0.681707    0.644889    0.843246    11.00000    0.05818    0.02733 =
         0.02085   -0.00368    0.00467    0.00572
AFIX  23
H10A  2    0.705913    0.729668    0.847332    11.00000   -1.20000
H10B  2    0.561043    0.635561    0.840500    11.00000   -1.20000
AFIX   0
C11   1    0.760648    0.598425    0.784300    11.00000    0.04439    0.02310 =
         0.01746   -0.00112    0.00418   -0.00140
AFIX  23
H11A  2    0.712495    0.639279    0.748382    11.00000   -1.20000
H11B  2    0.879889    0.615362    0.785012    11.00000   -1.20000
AFIX   0
C12   1    0.771339    0.284605    0.709778    11.00000    0.04310    0.02416 =
         0.02507   -0.00322   -0.00628    0.00531
AFIX 137
H12A  2    0.652921    0.270859    0.713406    11.00000   -1.50000
H12B  2    0.829281    0.239552    0.741457    11.00000   -1.50000
H12C  2    0.808890    0.259630    0.668997    11.00000   -1.50000
AFIX   0
C13   1    0.468248    0.516493    0.542276    11.00000    0.02319    0.02817 =
         0.01843    0.00120    0.00073    0.00434
C14   1    0.431388    0.397187    0.541441    11.00000    0.03455    0.02830 =
         0.01924    0.00126   -0.00057    0.00260
AFIX  43
H14   2    0.476124    0.347339    0.572202    11.00000   -1.20000
AFIX   0
C15   1    0.330228    0.349882    0.496340    11.00000    0.03916    0.03468 =
         0.02537   -0.00643    0.00078   -0.00236
AFIX  43
H15   2    0.304419    0.268604    0.497328    11.00000   -1.20000
AFIX   0
C16   1    0.266703    0.419471    0.450092    11.00000    0.02972    0.05285 =
         0.02692   -0.00947   -0.00683    0.00439
AFIX  43
H16   2    0.198116    0.386576    0.419229    11.00000   -1.20000
AFIX   0
C17   1    0.304314    0.537282    0.449403    11.00000    0.04574    0.04963 =
         0.03331    0.00435   -0.01705    0.01467
AFIX  43
H17   2    0.262819    0.585872    0.417474    11.00000   -1.20000
AFIX   0
C18   1    0.402677    0.585537    0.495170    11.00000    0.04469    0.03065 =
         0.03603    0.00518   -0.01220    0.00423
AFIX  43
H18   2    0.425807    0.667235    0.494395    11.00000   -1.20000
AFIX   0
C19   1    0.537111    0.692609    0.608630    11.00000    0.05125    0.02474 =
         0.02996   -0.00048   -0.00336    0.00380
AFIX 137
H19A  2    0.423418    0.691649    0.623418    11.00000   -1.50000
H19B  2    0.545976    0.745722    0.573330    11.00000   -1.50000
H19C  2    0.609732    0.719820    0.641630    11.00000   -1.50000
AFIX   0
C20   1    0.970045    0.627795    0.646143    11.00000    0.03169    0.04370 =
         0.02580   -0.00358    0.00249   -0.01710
AFIX 137
H20A  2    0.892558    0.689628    0.657948    11.00000   -1.50000
H20B  2    1.048973    0.659130    0.616334    11.00000   -1.50000
H20C  2    1.028826    0.600126    0.682711    11.00000   -1.50000
AFIX   0
C21   1    0.996416    0.429872    0.598288    11.00000    0.02592    0.05273 =
         0.02689   -0.00910    0.00534    0.00193
AFIX 137
H21A  2    1.064123    0.407866    0.633730    11.00000   -1.50000
H21B  2    1.067186    0.459049    0.565186    11.00000   -1.50000
H21C  2    0.935394    0.361096    0.583793    11.00000   -1.50000
AFIX   0
HKLF 4


REM  amd-r855_1.res in P2(1)2(1)2(1)
REM wR2 = 0.0544, GooF = S = 1.034, Restrained GooF = 1.034 for all data
REM R1 = 0.0202 for 4100 Fo > 4sig(Fo) and 0.0211 for all 4192 data
REM 222 parameters refined using 0 restraints

END

WGHT      0.0312      0.3481

REM Highest difference peak  0.227,  deepest hole -0.237,  1-sigma level  0.036
Q1    1   0.5193  0.5424  0.5658  11.00000  0.05    0.23
Q2    1   0.7661  0.4384  0.7490  11.00000  0.05    0.21
Q3    1   0.5774  0.5311  0.6161  11.00000  0.05    0.19
Q4    1   0.2350  0.4890  0.7627  11.00000  0.05    0.18
Q5    1   0.5233  0.4952  0.6699  11.00000  0.05    0.18
Q6    1   0.7470  0.5325  0.7769  11.00000  0.05    0.17
Q7    1   0.7823  0.3500  0.7175  11.00000  0.05    0.17
;
_shelx_res_checksum              54926
_shelx_hkl_file                  
;
   0   0  -3    2.64    0.25
   0   0  -4  283.25    2.43
   0   0  -5    0.29    0.21
   0   0  -6  283.83    2.78
   0   0  -7    0.29    0.22
   0   0  -8  387.99    3.48
   0   0  -9    3.05    0.38
   0   0 -10  860.25   10.47
   0   0 -11    8.78    1.38
   0   0 -12  772.47   11.02
   0   0 -13    0.86    0.84
   0   0 -14  360.17    8.45
   0   0 -15    0.95    1.09
   0   0 -16  580.81   11.80
   0   0 -16  591.06   11.79
   0   0 -16  551.47   11.55
   0   0 -17    0.04    1.48
   0   0 -17    2.95    1.23
   0   0 -17    0.40    1.28
   0   0 -18  421.39   10.66
   0   0 -18  424.01   10.90
   0   0 -18  406.09   10.48
   0   0 -19   -0.98    1.88
   0   0 -19    1.36    1.49
   0   0 -19    1.20    1.39
   0   0 -20 1477.38   20.16
   0   0 -21    1.49    1.40
   0   0 -22   47.30    3.70
   0   0 -23   -0.74    1.54
   0   0 -24   14.09    1.99
   0   0 -25    1.33    1.14
   0   0 -26  161.78    4.73
   0   0 -27    0.98    0.57
   0   0  27    0.28    0.47
   0   1   0    0.38    0.09
   0   1  -1   22.69    0.56
   0   1  -2 3995.47   11.26
   0   1  -3   18.62    0.86
   0   1  -4  843.57    6.02
   0   1  -5 2160.43   10.23
   0   1  -6  234.66    3.51
   0   1  -7  610.23    5.76
   0   1  -7  598.83    8.03
   0   1  -8   46.53    1.67
   0   1  -8   48.53    2.48
   0   1  -9   11.92    0.90
   0   1  -9   10.78    1.41
   0   1 -10  388.03    4.77
   0   1 -10  372.31    7.27
   0   1 -11   21.18    2.01
   0   1 -12 1091.76   13.70
   0   1 -13  121.75    4.85
   0  -1 -13  119.56    4.63
   0   1 -14 2564.90   23.04
   0  -1 -14 2544.19   22.16
   0  -1 -15  260.44    7.46
   0   1 -15  257.59    7.71
   0   1 -16 2515.30   25.14
   0  -1 -16 2551.75   24.46
   0   1 -16 2567.50   25.15
   0   1 -16 2446.46   24.83
   0  -1 -16 2440.49   24.02
   0  -1 -16 2536.78   24.07
   0   1 -17  423.64   10.75
   0  -1 -17  430.58   10.25
   0   1 -17  421.74   10.73
   0  -1 -17  423.90   10.38
   0  -1 -17  427.79   10.37
   0   1 -17  430.66   10.73
   0  -1 -18 1111.00   16.92
   0   1 -18 1161.84   18.16
   0  -1 -18 1159.51   17.61
   0  -1 -18 1145.50   17.39
   0   1 -18 1110.48   17.72
   0  -1 -19  256.30    8.38
   0  -1 -19  257.18    8.32
   0   1 -19  258.40    8.67
   0  -1 -20    4.80    1.87
   0   1 -20    5.51    2.05
   0  -1 -20    3.87    1.87
   0  -1 -21    9.77    1.99
   0   1 -21   10.72    2.18
   0   1 -22    2.49    1.54
   0  -1 -22   -0.44    1.67
   0   1 -23   45.65    3.54
   0  -1 -23   45.24    3.42
   0  -1 -24  332.81    8.10
   0   1 -24  319.60    8.18
   0  -1 -25    8.00    1.45
   0   1 -25    8.77    1.54
   0   1 -26   90.17    3.56
   0  -1 -26   95.96    3.60
   0  -1 -27    2.85    0.66
   0   1  27    2.28    0.64
   0  -1  27    3.09    0.70
   0   2  -1 2054.81   10.31
   0   2  -1 2060.26    6.63
   0   2  -2 1295.90    8.49
   0   2  -3 5096.65   17.33
   0   2  -4  240.62    3.96
   0   2  -5 1067.80    8.73
   0   2   5 1115.62    5.01
   0   2  -6  457.10    5.97
   0   2  -6  470.80    6.80
   0   2  -7   77.97    2.56
   0   2  -7   88.07    3.27
   0   2  -8 1237.71   10.10
   0   2  -8 1195.92   12.82
   0   2  -9  153.61    3.65
   0   2  -9  143.94    4.86
   0   2 -10  219.75    4.47
   0   2 -10  218.96    6.27
   0   2 -11  364.75    5.68
   0   2 -11  350.59    8.15
   0   2 -12  927.33   13.59
   0   2 -13   12.32    2.07
   0   2 -14    6.33    1.58
   0   2 -15    6.24    1.70
   0   2 -16   72.24    4.58
   0  -2 -16   82.96    4.67
   0  -2 -16   67.15    4.08
   0   2 -16   75.19    4.65
   0  -2 -16   78.47    4.41
   0   2 -17    0.12    1.43
   0   2 -17    3.01    1.64
   0  -2 -17   -0.32    0.97
   0  -2 -17    4.91    1.82
   0  -2 -17    0.20    1.50
   0   2 -18    1.80    1.80
   0  -2 -18    1.46    1.37
   0   2 -18    0.55    1.33
   0  -2 -18    1.41    1.37
   0  -2 -18    1.70    1.35
   0  -2 -19    4.22    1.64
   0   2 -19    3.35    1.71
   0  -2 -19    4.41    1.84
   0   2 -20  442.74   11.45
   0  -2 -20  423.83   10.62
   0  -2 -20  442.11   10.70
   0   2 -21    9.65    2.33
   0  -2 -21    7.57    2.01
   0  -2 -21    7.08    1.92
   0  -2 -22   21.60    2.64
   0   2 -22   21.63    2.82
   0  -2 -22   21.64    2.61
   0  -2 -23   16.01    2.25
   0   2 -23   14.20    2.25
   0  -2 -24    1.32    1.17
   0   2 -24    1.07    1.37
   0  -2 -25    1.81    1.00
   0   2 -25    3.39    1.26
   0  -2 -26   71.64    3.01
   0   2 -26   69.27    2.71
   0  -2 -27   66.90    2.34
   0   3   0    3.87    0.83
   0   3   0    0.84    0.25
   0   3   1    2.89    0.80
   0   3  -1    2.18    0.71
   0   3  -1    1.95    0.31
   0   3   1    3.12    0.37
   0   3  -2 1485.87   11.16
   0   3   2 1496.46   11.00
   0   3  -3  406.65    5.91
   0   3   3  407.43    5.35
   0   3  -4 1915.46   13.06
   0   3  -4 1937.33   13.00
   0   3  -5  225.50    4.76
   0   3   5  217.55    3.28
   0   3  -5  216.86    4.56
   0   3  -6  564.39    8.07
   0   3   6  551.58    4.60
   0   3  -6  557.03    7.52
   0   3  -7  539.66    8.50
   0   3  -7  510.89    7.49
   0   3  -8  351.42    7.42
   0   3  -8  324.54    6.04
   0   3  -9    7.99    1.63
   0   3  -9   10.85    1.29
   0   3 -10  371.25    8.72
   0   3 -10  391.27    6.80
   0   3 -11  234.25    7.34
   0   3 -11  234.34    5.36
   0   3 -12  177.77    6.69
   0   3 -12  171.41    4.55
   0   3 -13 1988.14   22.45
   0   3 -14  141.22    6.28
   0  -3 -15  614.06   11.69
   0   3 -15  590.28   13.09
   0  -3 -15  630.61   12.28
   0   3 -15  635.72   13.54
   0  -3 -16  549.99   11.49
   0   3 -16  555.87   13.07
   0   3 -16  554.95   12.88
   0  -3 -16  562.52   11.94
   0  -3 -17 1244.74   17.53
   0  -3 -17 1285.66   18.16
   0  -3 -17 1261.85   18.09
   0   3 -17 1241.67   19.64
   0  -3 -18  203.87    7.40
   0   3 -18  217.44    8.48
   0  -3 -18  223.96    7.76
   0   3 -18  209.73    8.10
   0  -3 -18  206.00    7.39
   0  -3 -19  450.04   10.78
   0   3 -19  450.14   11.87
   0  -3 -19  464.06   10.95
   0  -3 -20   30.85    3.20
   0  -3 -20   31.40    3.11
   0   3 -20   31.69    3.52
   0  -3 -21    3.94    1.65
   0  -3 -21    3.55    1.54
   0   3 -21    0.89    1.59
   0  -3 -22   12.80    2.13
   0  -3 -22   18.39    2.38
   0   3 -22   17.86    2.63
   0  -3 -23    0.58    1.13
   0   3 -23    1.62    1.21
   0   3 -24  267.61    7.33
   0  -3 -24  263.89    6.73
   0   3 -25    1.71    0.90
   0  -3 -25    1.77    0.92
   0  -3  26  259.10    4.61
   0   3  26  268.97    4.77
   0   3 -26  266.17    5.16
   0   4   0    2.41    1.18
   0   4   0    3.61    0.45
   0   4   1 7689.38   17.15
   0   4  -1 7163.78   15.96
   0   4  -2  626.36    8.50
   0   4   2  618.32    8.45
   0   4   3 2579.12   16.14
   0   4  -3 2631.89   17.32
   0   4   4   64.90    2.47
   0   4  -4   65.38    2.87
   0   4  -5    4.82    1.14
   0   4   5    1.62    0.51
   0   4  -6   43.77    2.65
   0   4  -6   43.62    2.49
   0   4   6   43.11    1.74
   0   4  -7    5.74    1.26
   0   4  -7    7.30    1.27
   0   4  -8  597.73   10.39
   0   4  -8  570.99    9.02
   0   4  -9    7.23    1.57
   0   4  -9    6.44    1.19
   0   4 -10  221.91    7.22
   0   4 -10  225.21    5.82
   0   4 -11  542.13   11.79
   0   4 -11  527.45    9.02
   0   4 -12  878.80   15.85
   0   4 -12  880.19   11.61
   0   4 -13    6.93    2.06
   0   4 -13    3.45    1.20
   0  -4 -14   -1.34    1.24
   0  -4 -14    2.83    1.31
   0   4 -14    0.08    1.55
   0   4 -14    2.43    1.66
   0  -4 -15    3.75    1.45
   0   4 -15    3.21    1.42
   0  -4 -15    3.59    1.67
   0   4 -15    5.97    1.94
   0  -4 -16   15.99    2.25
   0  -4 -16   16.40    2.44
   0   4 -16   24.03    2.89
   0   4 -16   16.89    2.93
   0  -4 -17   14.68    2.38
   0   4 -17   10.38    2.32
   0  -4 -17   13.87    2.40
   0   4 -17   14.55    2.65
   0  -4 -18  111.05    5.59
   0  -4 -18  110.53    5.51
   0   4 -18  104.88    6.05
   0  -4 -19   40.49    3.35
   0  -4 -19   38.56    3.50
   0   4 -19   43.47    4.13
   0  -4 -20   55.79    3.92
   0  -4 -20   60.66    4.08
   0   4 -20   57.05    4.49
   0  -4 -21  170.91    6.35
   0   4 -21  173.81    7.20
   0  -4 -21  175.46    6.48
   0  -4 -22  185.83    6.25
   0  -4 -22  179.09    6.13
   0  -4 -23    1.60    1.21
   0  -4 -23    1.87    1.18
   0   4 -24    4.48    1.17
   0  -4 -24    5.58    1.25
   0  -4 -25   79.20    3.19
   0   4  25   77.92    2.63
   0  -4  25   72.56    2.47
   0   4 -25   83.86    3.31
   0  -4 -26    5.84    0.88
   0   4 -26    4.45    0.72
   0   5   0    0.00    0.25
   0   5   0    0.73    1.01
   0   5  -1  237.74    6.17
   0   5   1  234.00    6.31
   0   5   1  241.23    3.23
   0   5  -2 2241.48   18.45
   0   5   2 2228.85   10.27
   0   5   3 2016.82   16.66
   0   5  -3 2047.27   17.81
   0   5   4  928.37   10.82
   0   5   4  932.33    7.69
   0   5  -4  931.62   11.97
   0   5  -5 1305.34   14.46
   0   5   5 1328.51   12.24
   0   5   6  129.54    3.58
   0   5  -6  130.20    4.73
   0   5  -7  306.65    7.27
   0   5  -8   47.52    3.27
   0   5  -8   46.57    2.97
   0   5  -9   12.70    1.94
   0   5  -9    6.71    1.50
   0   5 -10  132.31    6.00
   0   5 -10  119.82    4.75
   0   5 -11  346.91   10.11
   0   5 -11  314.37    7.65
   0   5 -12    0.51    1.60
   0   5 -12    0.67    1.23
   0  -5 -13 1278.40   17.39
   0  -5 -13 1252.50   17.77
   0   5 -13 1301.45   21.67
   0   5 -13 1221.93   21.17
   0   5 -13 1258.20   15.24
   0  -5 -14   18.44    2.36
   0   5 -14   17.21    2.89
   0  -5 -14   12.76    2.08
   0   5 -14   18.04    2.90
   0  -5 -15  878.51   15.10
   0   5 -15  879.80   18.21
   0  -5 -15  877.87   15.37
   0   5 -15  875.82   18.04
   0  -5 -16   40.29    3.48
   0   5 -16   52.80    4.59
   0  -5 -16   39.57    3.58
   0   5 -16   41.70    4.31
   0  -5 -17 1303.06   18.11
   0   5 -17 1283.03   21.26
   0  -5 -17 1306.20   18.71
   0  -5 -18   17.45    2.48
   0  -5 -18   14.69    2.52
   0   5 -18   15.62    3.02
   0  -5 -19  104.30    5.26
   0  -5 -19  117.42    5.54
   0  -5 -20   61.73    3.95
   0  -5 -20   62.37    4.03
   0  -5 -21   -0.19    1.48
   0  -5 -21    1.00    1.42
   0  -5 -22   55.68    3.34
   0  -5 -22   55.49    3.36
   0   5 -22   53.11    3.53
   0  -5 -23   63.54    3.30
   0  -5 -23   62.94    3.24
   0   5 -23   59.32    3.37
   0   5 -24  135.28    4.47
   0  -5 -24  134.93    4.22
   0   5 -25   19.91    1.53
   0  -5 -25   19.50    1.50
   0   6   0 1558.81   18.31
   0   6   1 3852.39   28.46
   0   6  -1 4128.40   29.09
   0   6  -2  151.54    5.73
   0   6   2  146.14    5.38
   0   6  -3 2308.61   21.35
   0   6   3 2285.08   20.27
   0   6  -4  636.70   11.30
   0   6   4  640.16   10.30
   0   6  -5    2.57    1.61
   0   6   5    3.75    0.98
   0   6  -6 1500.05   17.42
   0   6   6 1525.57   13.70
   0   6  -7  428.64    9.39
   0   6  -8    0.09    1.37
   0   6  -9  677.86   11.99
   0   6 -10   72.77    4.09
   0   6 -11  634.27   11.80
   0   6 -12   12.09    1.92
   0  -6 -12   10.26    1.89
   0  -6 -12   10.29    2.19
   0  -6 -12   17.22    2.47
   0  -6 -13  418.67   10.65
   0  -6 -13  443.11   10.66
   0   6 -13  418.55    9.58
   0  -6 -14    2.69    1.77
   0  -6 -14    4.02    1.65
   0  -6 -15  296.67    9.06
   0  -6 -15  278.57    8.87
   0  -6 -16   31.58    3.29
   0  -6 -16   40.90    3.67
   0  -6 -17    0.95    1.67
   0  -6 -17    3.45    1.61
   0  -6 -18   56.82    3.99
   0  -6 -18   46.54    3.54
   0  -6 -19  215.92    7.21
   0  -6 -19  211.18    6.97
   0  -6 -20   22.38    2.52
   0  -6 -20   20.81    2.31
   0   6 -20   24.70    2.90
   0  -6 -21  344.80    8.07
   0  -6 -21  335.21    7.83
   0   6 -21  351.62    8.88
   0  -6 -22  122.11    4.50
   0  -6 -22  121.70    4.40
   0   6 -22  121.16    4.88
   0  -6 -23    8.82    1.30
   0  -6 -23    9.04    1.29
   0   6 -23    8.60    1.42
   0   6 -24   14.17    1.43
   0  -6 -24   15.90    1.39
   0   7   0   -0.24    1.48
   0   7  -1  106.48    5.45
   0   7   1  106.14    5.38
   0   7   2   20.66    2.41
   0   7  -2   19.64    2.42
   0   7   3  848.96   13.67
   0   7  -3  807.72   14.17
   0   7   4    2.57    1.18
   0   7  -4    3.19    1.58
   0   7   5 1515.60   16.13
   0   7  -5 1462.04   18.67
   0   7  -6   34.37    3.11
   0   7  -7    1.15    1.32
   0   7  -8  195.88    6.99
   0   7  -9   70.67    4.34
   0   7 -10  150.51    6.93
   0   7 -10  152.22    6.31
   0  -7 -10  163.44    6.40
   0  -7 -10  162.28    6.24
   0   7 -11  648.55   14.65
   0   7 -11  607.42   12.46
   0  -7 -11  616.22   12.82
   0  -7 -11  623.64   12.49
   0  -7 -12  207.44    7.60
   0   7 -12  210.85    7.33
   0   7 -12  212.00    8.90
   0  -7 -12  209.78    7.70
   0  -7 -12  211.47    7.59
   0   7 -13    4.65    2.19
   0   7 -13    4.88    1.46
   0  -7 -13    5.32    1.99
   0  -7 -13    5.74    1.82
   0  -7 -14  133.48    6.40
   0   7 -14  134.40    7.24
   0  -7 -14  135.57    6.20
   0  -7 -15  629.78   13.44
   0   7 -15  633.34   14.92
   0  -7 -15  636.94   13.11
   0  -7 -16  374.99   10.16
   0   7 -16  385.21   11.30
   0  -7 -16  377.90   10.13
   0  -7 -17  285.59    8.64
   0   7 -17  286.12    9.44
   0  -7 -17  275.66    8.14
   0  -7 -18   51.64    3.69
   0   7 -18   48.69    3.95
   0  -7 -18   48.12    3.43
   0   7 -19    3.75    1.52
   0  -7 -19    3.08    1.31
   0  -7 -19    2.85    1.65
   0  -7 -20   73.07    3.77
   0  -7 -20   69.24    3.56
   0   7 -20   70.89    4.06
   0  -7 -21   31.71    2.44
   0  -7 -21   29.06    2.21
   0   7 -21   26.75    2.44
   0   7 -22   49.60    2.86
   0  -7 -22   49.62    2.51
   0  -7 -22   47.43    2.60
   0  -7 -23  185.71    4.35
   0   7 -23  184.95    4.63
   0   8   0  706.22   14.78
   0   8   1  258.49    8.79
   0   8  -1  262.46    9.08
   0   8  -2  119.87    6.15
   0   8   2  138.01    6.27
   0   8  -3   41.97    3.73
   0   8   3   43.71    3.43
   0   8  -4  102.45    5.51
   0   8   4  107.41    4.92
   0   8  -5    6.27    1.82
   0  -8  -6  808.75   13.25
   0   8  -6  793.78   14.96
   0   8  -7  122.56    5.95
   0  -8  -7  121.04    5.27
   0  -8  -7  121.73    5.40
   0   8  -8   15.96    2.43
   0  -8  -8   17.58    2.38
   0  -8  -8   18.64    2.30
   0   8  -9  931.46   16.31
   0   8  -9  945.34   16.33
   0  -8  -9  893.81   15.10
   0  -8  -9  906.58   14.80
   0   8 -10  776.42   15.48
   0   8 -10  788.02   15.02
   0  -8 -10  751.28   14.28
   0  -8 -10  750.80   13.83
   0   8 -11  332.36   10.56
   0   8 -11  328.33    9.57
   0  -8 -11  321.07    9.50
   0  -8 -11  311.17    9.14
   0   8 -12   26.16    3.40
   0  -8 -12   25.39    3.01
   0  -8 -12   25.48    3.00
   0  -8 -12   25.82    3.03
   0  -8 -13  160.02    6.85
   0  -8 -13  160.20    6.61
   0   8 -13  156.31    7.67
   0  -8 -14   16.00    2.58
   0  -8 -14   17.33    2.79
   0   8 -14   16.43    2.90
   0  -8 -15    7.25    1.86
   0  -8 -15    7.46    2.25
   0   8 -15    5.90    2.05
   0  -8 -16   19.94    2.67
   0   8 -16   21.05    3.01
   0  -8 -17   27.39    2.89
   0  -8 -17   21.34    2.33
   0   8 -17   28.69    3.16
   0  -8 -18    3.77    1.32
   0  -8 -18    4.41    1.45
   0   8 -18    4.19    1.31
   0  -8 -19  165.45    5.49
   0  -8 -19  161.00    5.08
   0   8 -19  164.46    5.83
   0  -8 -20   10.71    1.37
   0  -8 -20    9.79    1.55
   0   8 -20   10.43    1.50
   0  -8 -21  139.50    4.17
   0  -8 -21  134.63    3.72
   0   8 -21  140.95    4.47
   0  -8 -22    0.23    0.56
   0   8 -22    0.32    0.57
   0   9   0    3.37    1.66
   0   9  -1   30.35    3.56
   0   9   1   31.91    3.39
   0  -9  -2    4.79    1.58
   0   9  -2    3.95    1.79
   0   9   2    2.40    0.93
   0  -9  -3  343.66    8.95
   0   9   3  348.83    9.59
   0   9  -3  339.72   10.74
   0  -9  -4   57.45    3.84
   0   9  -4   52.55    4.29
   0  -9  -5  512.43   10.91
   0   9  -5  519.27   12.97
   0   9  -6   91.81    5.51
   0  -9  -6   91.92    4.77
   0  -9  -6   89.37    4.69
   0  -9  -7    5.12    1.75
   0  -9  -7    6.06    1.73
   0   9  -8  247.44    8.85
   0  -9  -8  244.44    8.00
   0  -9  -8  242.80    7.81
   0  -9  -9   -0.14    1.47
   0  -9  -9    1.56    1.35
   0   9 -10  162.92    7.00
   0  -9 -10  160.36    6.66
   0  -9 -10  151.84    6.38
   0   9 -11  310.27    9.84
   0  -9 -11  304.39    8.96
   0  -9 -11  299.68    8.94
   0   9 -12  177.29    7.60
   0  -9 -12  182.67    6.86
   0  -9 -12  180.08    7.18
   0  -9 -12  167.79    6.73
   0  -9 -13   97.93    5.37
   0  -9 -13  105.52    5.16
   0   9 -13  103.17    5.85
   0  -9 -14  117.90    5.83
   0  -9 -14  117.97    5.34
   0   9 -14  118.31    6.08
   0  -9 -15   51.94    3.84
   0   9 -15   47.33    3.75
   0  -9 -16  220.41    7.08
   0  -9 -16  208.99    6.18
   0   9 -16  208.81    7.21
   0  -9 -17    1.54    0.92
   0  -9 -17    1.14    1.12
   0   9 -17    1.12    1.12
   0  -9 -18    1.80    0.88
   0  -9 -18    1.92    1.23
   0   9 -18    1.69    0.95
   0  -9 -19    8.23    1.11
   0  -9 -19    6.94    1.25
   0   9 -19    7.37    1.29
   0  -9 -20    3.82    0.79
   0  -9 -20    5.04    0.94
   0   9 -20    3.77    0.89
   0  -9 -21   13.14    1.10
   0  10   0   63.25    4.83
   0 -10   0   79.07    4.66
   0  10  -1   31.48    3.51
   0  10   1   39.95    3.76
   0 -10  -1   40.26    3.40
   0  10  -2   66.81    5.14
   0 -10  -2   65.90    4.13
   0 -10  -3    6.28    1.71
   0 -10  -4   19.34    2.29
   0 -10  -5    1.63    1.18
   0 -10  -6   -1.91    1.59
   0  10  -7  130.47    6.27
   0 -10  -7  148.15    6.06
   0 -10  -7  144.06    5.91
   0  10  -8  109.54    5.41
   0  10   8  104.84    5.37
   0 -10  -8  100.62    5.02
   0 -10  -8  105.08    5.17
   0  10   9  450.87   10.35
   0  10  -9  455.97   10.46
   0 -10  -9  448.79   10.37
   0 -10  -9  456.00   10.43
   0 -10 -10  252.54    7.87
   0 -10 -10  251.55    7.65
   0 -10 -11   56.36    4.12
   0 -10 -11   53.51    3.66
   0 -10 -11   54.97    3.83
   0 -10 -12    8.71    1.83
   0 -10 -12    7.34    1.89
   0 -10 -13   50.09    3.79
   0  10 -13   43.60    3.51
   0 -10 -13   46.27    3.16
   0 -10 -14   27.22    2.80
   0  10 -14   28.28    2.70
   0  10 -15    5.04    1.50
   0 -10 -15    3.43    1.12
   0 -10 -15    4.41    1.48
   0 -10 -16   87.22    3.96
   0  10 -16   86.30    3.83
   0 -10 -16   87.32    3.39
   0  10 -17   -0.35    0.80
   0 -10 -17    0.32    0.64
   0 -10 -17    0.75    0.85
   0 -10 -18   67.28    2.85
   0  10 -18   63.00    2.52
   0 -10 -18   63.77    2.20
   0 -10 -19   45.74    2.05
   0 -11   0    0.90    1.14
   0 -11  -1   -0.31    1.08
   0 -11   1   -0.47    1.34
   0 -11   2   33.83    3.07
   0 -11  -2   27.51    2.64
   0 -11   3   46.53    3.65
   0 -11  -3   42.01    3.27
   0  11  -4  275.05    9.53
   0 -11  -4  274.97    7.90
   0  11  -5  100.72    5.62
   0  11   5  101.80    5.89
   0 -11  -5  104.49    4.88
   0  11   6  274.02    8.85
   0  11  -6  273.23    8.78
   0 -11  -6  281.18    7.87
   0  11  -7  120.40    5.68
   0  11   7  121.05    5.71
   0 -11  -7  119.84    5.12
   0  11   8  137.98    5.71
   0  11  -8  156.17    6.06
   0 -11  -8  151.94    5.73
   0  11  -9    0.79    0.86
   0  11   9   -0.20    1.37
   0 -11  -9    1.38    1.16
   0 -11  -9   -0.26    1.29
   0 -11 -10   10.43    1.54
   0 -11 -10    9.30    2.08
   0 -11 -10   10.14    1.65
   0 -11 -11    2.55    0.93
   0 -11 -11   -0.49    1.61
   0 -11 -12   40.17    3.11
   0 -11 -13   17.63    2.04
   0 -11 -14   89.81    3.95
   0 -11 -14   90.81    3.17
   0 -11 -15    7.73    1.29
   0 -11 -16  130.05    3.88
   0 -11 -17   19.54    1.37
   0 -12   0   22.16    2.21
   0  12   0   18.71    3.03
   0 -12   1    1.86    0.96
   0 -12  -1    1.74    0.95
   0  12   1    0.34    2.14
   0  12  -1   -0.35    2.07
   0 -12   2  113.35    4.77
   0 -12  -2  118.28    4.76
   0  12  -2  109.56    6.02
   0  12   2  114.48    6.42
   0 -12  -3   11.02    1.44
   0 -12   3    9.10    1.56
   0  12  -3    6.50    1.66
   0  12   3    9.13    2.31
   0 -12   4    2.03    1.32
   0 -12  -4    0.96    1.11
   0  12   4    0.18    1.68
   0  12  -4   -0.14    1.36
   0 -12  -5   20.21    2.10
   0 -12   5   24.66    2.48
   0  12  -5   21.75    2.72
   0  12   5   20.62    2.60
   0 -12   6   16.04    1.94
   0 -12  -6   13.42    1.74
   0  12  -6   14.95    2.13
   0  12   6   14.13    2.25
   0 -12  -7  126.52    4.63
   0 -12   7  139.79    5.26
   0  12  -7  123.73    5.11
   0  12   7  125.94    5.18
   0 -12  -8  160.55    5.05
   0 -12   8  171.04    5.69
   0  12  -8  167.28    5.45
   0  12   8  164.84    5.42
   0 -12   9    1.44    1.13
   0 -12  -9    0.80    1.26
   0  12   9   -0.15    0.76
   0 -12  10  158.74    5.06
   0 -12 -10  166.35    5.53
   0 -12 -11  162.38    5.30
   0 -12 -12  216.84    5.67
   0 -12 -13    5.41    1.03
   0 -12 -14    5.36    0.91
   0 -12 -15   32.87    1.58
   0  13   0    2.04    1.40
   0  13   1    1.70    1.44
   0  13  -1    1.42    1.41
   0  13  -2   42.67    3.38
   0  13   2   44.24    3.57
   0  13  -3    0.65    1.28
   0  13   3    1.49    1.40
   0  13   4   67.13    3.84
   0  13  -4   65.48    3.73
   0  13   5   20.36    2.18
   0  13  -5   22.33    2.12
   0  13  -6   36.79    2.46
   0  13   6   37.03    2.62
   0  13   7    8.20    1.38
   0  13  -7    5.00    1.02
   0 -13  -7    5.46    1.25
   0 -13  -8    5.19    1.19
   0 -13  -9    0.45    0.75
   0 -13 -10    1.91    0.85
   0 -13 -11    7.21    0.96
   0  14   0    1.91    0.87
   0  14   1    2.62    1.11
   0  14  -1    1.51    0.89
   0  14  -2   29.63    2.11
   0  14   2   30.55    2.30
   0  14   3    0.93    0.75
   0 -14  -4   11.42    1.26
   0 -14  -5    8.30    1.04
   0 -14  -6   12.03    1.18
   1   0   0    0.48    0.22
   1   0  -1 1744.19    6.58
   1   0  -2   21.56    0.78
   1   0  -3   62.15    1.70
   1   0  -4 1576.09    9.03
   1   0  -5  175.13    3.16
   1   0  -6  387.45    4.74
  -1   0  -7 1378.75    6.13
   1   0  -7 1416.48    9.13
  -1   0  -8  128.11    1.88
  -1   0  -9 1221.70   11.83
   1   0  -9 1239.58   11.86
   1   0 -10  245.45    5.59
  -1   0 -10  265.33    5.84
   1   0 -11 1037.68   12.18
  -1   0 -11 1048.15   12.24
  -1   0 -12 2062.44   18.10
   1   0 -12 2058.16   18.08
  -1   0 -13  371.47    8.20
   1   0 -13  375.24    8.17
  -1   0 -14  433.68    9.21
   1   0 -14  424.09    9.21
   1   0 -15    8.15    1.59
  -1   0 -15    7.10    1.54
  -1   0 -16  455.93   10.61
  -1   0 -16  449.69   10.39
   1   0 -16  450.37   10.40
  -1   0 -16  423.65   10.11
   1   0 -16  441.66   10.38
   1   0 -16  462.15   10.46
  -1   0 -17   26.24    2.82
   1   0 -17   29.69    2.87
  -1   0 -17   34.95    3.20
   1   0 -17   33.63    3.04
  -1   0 -17   33.40    3.08
   1   0 -17   33.56    3.10
  -1   0 -18  641.24   12.98
   1   0 -18  659.42   13.33
   1   0 -18  666.64   13.63
  -1   0 -18  671.21   13.63
   1   0 -18  665.60   13.35
   1   0 -19  969.43   16.40
  -1   0 -19  960.27   16.19
   1   0 -19  968.91   16.38
   1   0 -20   67.41    4.56
   1   0 -20   61.31    4.33
  -1   0 -20   65.84    4.46
  -1   0 -21  162.86    6.64
   1   0 -21  166.23    6.80
  -1   0 -22   36.86    3.37
   1   0 -22   35.81    3.30
   1   0 -23  179.26    6.42
  -1   0 -23  171.48    6.22
  -1   0 -24   14.13    1.97
   1   0 -24   13.16    1.99
  -1   0 -25    4.29    1.33
   1   0 -25    6.16    1.45
  -1   0 -26   19.01    1.67
   1   0 -26   20.59    1.71
   1   0  26   18.07    1.68
   1   0  27   80.84    2.67
  -1  -1 -27   81.98    2.59
   1  -1  27   78.80    2.55
   1   1 -26  121.58    3.97
  -1  -1 -26  118.76    3.80
   1  -1  26  115.35    3.78
  -1  -1 -25  418.28    8.05
   1   1 -25  430.25    8.39
   1   1 -25  403.74    6.88
  -1  -1 -24   31.98    2.69
   1   1 -24   30.70    2.77
  -1  -1 -23   31.17    2.82
   1   1 -23   27.57    2.66
  -1  -1 -22  140.41    5.92
   1   1 -22  132.88    5.99
   1   1 -21  195.32    7.42
  -1  -1 -21  194.04    7.14
  -1  -1 -20  154.81    6.48
   1   1 -20  167.96    7.01
   1   1 -19  108.36    5.74
  -1  -1 -19  102.43    5.38
  -1  -1 -19   92.60    5.16
  -1  -1 -18  448.91   10.84
   1   1 -18  467.80   11.50
  -1  -1 -18  474.77   11.26
   1   1 -18  472.47   11.71
  -1  -1 -18  451.42   10.90
   1   1 -18  464.89   11.42
  -1  -1 -17  407.50   10.16
   1   1 -17  410.51   10.60
  -1  -1 -17  397.95    9.98
   1   1 -17  408.55   10.61
  -1  -1 -17  411.38   10.12
   1   1 -17  423.75   10.65
  -1  -1 -16  951.69   14.85
   1   1 -16  937.71   15.51
  -1  -1 -16  971.87   15.15
   1   1 -16  990.25   15.63
   1   1 -16  994.63   15.83
  -1  -1 -16  985.60   15.10
   1   1 -15  569.02   11.57
  -1  -1 -15  585.47   11.18
  -1  -1 -14   60.65    3.50
   1   1 -14   53.53    3.46
   1   1 -13  520.48    9.97
  -1  -1 -13  494.50    9.34
   1   1 -12  351.32    7.93
   1   1 -11  106.39    2.97
   1   1 -11   99.56    4.03
   1   1 -10   15.63    1.17
   1   1 -10   11.92    1.42
   1   1  -9   64.21    2.26
   1   1  -9   64.86    3.01
   1   1  -8  605.32    6.78
   1   1  -8  640.07    8.84
   1   1  -7 1151.85    9.22
   1   1  -7 1232.98   11.50
   1   1  -6  378.66    5.06
   1   1  -6  388.51    5.93
   1   1  -5 4528.46   17.21
   1   1  -5 4572.02   18.26
   1   1  -4 7675.34   21.75
   1   1  -4 7424.55   20.43
   1   1  -3   44.17    1.71
   1   1  -3   37.61    1.29
   1   1  -2  227.66    3.51
   1   1  -2  231.34    2.71
   1  -1   1 2053.36    7.89
   1   1  -1 2076.81    7.05
   1   1   0 1059.49    6.32
  -1   1  -1 2225.33    7.29
   1  -1  -1 2228.07    5.47
   1   1   2  194.51    2.29
  -1   1  -2  196.41    2.42
  -1   1  -3   72.67    1.72
  -1   1  -4 7647.66   20.23
  -1   1  -5 4818.04   18.52
  -1   1  -6  316.68    5.28
  -1   1  -7 1258.62    7.94
  -1   1  -7 1223.95   11.36
  -1   1  -8  694.79    6.15
  -1   1  -8  681.40    9.11
  -1   1  -9   46.41    1.72
  -1   1  -9   49.56    2.71
  -1   1 -10   15.92    1.71
  -1   1 -11  106.01    4.23
  -1   1 -12  356.55    7.98
   1  -1 -13  515.63    9.55
  -1   1 -13  528.81   10.10
  -1   1 -14   53.28    3.46
   1  -1 -14   51.09    3.25
  -1   1 -15  585.56   11.64
   1  -1 -15  590.86   11.36
   1  -1 -16  970.43   15.14
  -1   1 -16  954.03   15.46
  -1   1 -16  950.74   15.41
   1  -1 -16  916.60   14.77
   1  -1 -16  955.47   14.93
  -1   1 -17  425.48   10.73
   1  -1 -17  422.67   10.38
  -1   1 -17  418.71   10.66
   1  -1 -17  423.01   10.44
   1  -1 -17  422.05   10.23
  -1   1 -18  460.07   11.40
   1  -1 -18  451.41   10.91
  -1   1 -18  477.28   11.68
   1  -1 -18  482.09   11.48
   1  -1 -18  450.93   10.82
   1  -1 -19  110.42    5.59
  -1   1 -19  107.72    5.73
   1  -1 -19  119.95    5.76
   1  -1 -20  165.94    6.77
  -1   1 -20  170.16    7.05
   1  -1 -20  172.64    6.87
   1  -1 -21  200.91    7.24
   1  -1 -21  190.63    7.14
  -1   1 -21  184.47    7.19
  -1   1 -22  133.09    5.94
   1  -1 -22  138.21    5.88
  -1   1 -23   33.54    2.93
   1  -1 -23   29.01    2.61
   1  -1 -24   42.91    3.03
  -1   1 -24   42.58    3.10
   1  -1 -25  423.79    8.12
  -1   1 -25  436.12    8.40
   1  -1 -26  127.33    3.95
  -1   1 -26  125.37    4.01
   1   1  26  121.55    3.90
   1  -1 -27   77.94    2.53
   1   1  27   78.03    2.54
  -1  -2 -26   29.55    1.90
   1  -2  26   33.90    2.02
   1   2 -25   11.97    1.62
  -1  -2 -25   11.22    1.49
   1   2 -25   13.12    1.46
   1   2 -24    1.69    1.17
   1   2 -24    0.37    0.96
   1   2 -23   55.02    3.77
  -1  -2 -23   54.44    3.56
  -1  -2 -22   39.83    3.26
   1   2 -22   40.89    3.45
   1   2 -21   91.13    5.23
  -1  -2 -21   94.95    4.96
   1   2 -20  108.87    5.73
  -1  -2 -20  108.44    5.46
  -1  -2 -20  111.62    5.48
  -1  -2 -19  746.00   13.86
  -1  -2 -19  734.27   13.82
   1   2 -19  730.27   14.76
  -1  -2 -18  472.00   11.15
   1   2 -18  469.51   11.92
  -1  -2 -18  478.50   10.95
   1   2 -18  461.27   11.65
  -1  -2 -18  457.03   10.81
  -1  -2 -17  107.46    5.27
   1   2 -17  106.51    5.62
  -1  -2 -17   96.69    5.00
   1   2 -17  102.06    5.54
  -1  -2 -17  102.41    5.21
   1   2 -16  537.66   12.18
  -1  -2 -16  546.61   11.32
  -1  -2 -16  567.66   11.47
  -1  -2 -16  555.49   11.57
   1   2 -16  555.67   12.36
  -1  -2 -15  525.07   10.66
   1   2 -15  520.57   11.62
   1   2 -14  479.87   10.72
   1   2 -13 1080.05   15.40
   1   2 -12 1837.41   13.91
   1   2 -12 1810.45   19.29
   1   2 -11  993.87   10.13
   1   2 -11  978.86   13.76
   1   2 -10   36.30    1.96
   1   2 -10   33.34    2.63
   1   2  -9 1408.47   11.76
   1   2  -9 1474.23   15.35
   1   2  -8 1764.81   12.86
   1   2  -8 1776.22   15.67
   1   2  -7 1940.11   13.22
   1   2  -7 1999.91   15.29
   1   2  -6  609.34    7.30
   1   2  -6  623.82    7.83
   1   2  -5  343.53    5.47
   1   2  -5  348.76    5.34
   1   2  -4 1210.18   10.17
   1   2  -4 1221.82    9.12
   1   2  -4 1203.61    8.07
   1   2  -3 1419.88   10.97
   1   2  -3 1415.12    9.01
   1   2  -3 1441.84    8.37
   1   2  -2  382.98    5.68
   1   2  -2  370.17    4.36
   1   2  -2  376.01    4.17
   1   2  -1 1558.54   10.90
   1   2  -1 1572.37    8.38
   1   2   0   11.44    1.00
   1   2   0   12.83    0.82
   1   2   1 1614.19    9.48
   1   2   1 1639.36    7.09
   1   2   2  372.74    4.11
  -1   2  -2  379.74    4.37
   1   2   3 1342.50    6.93
  -1   2  -3 1361.27    8.65
   1   2   4 1196.07    5.66
  -1   2  -4 1170.74    8.75
  -1   2  -5  340.50    5.21
  -1   2  -6  654.67    7.90
  -1   2  -7 1918.15   11.84
  -1   2  -7 1926.44   14.83
  -1   2  -8 1892.31   12.17
  -1   2  -8 1900.22   16.05
  -1   2  -9 1549.16   11.47
  -1   2  -9 1518.81   15.47
  -1   2 -10   56.71    2.31
  -1   2 -10   56.46    3.42
  -1   2 -11  978.06    9.30
  -1   2 -11  971.96   13.66
  -1   2 -12 1872.62   19.61
  -1   2 -13 1032.20   15.11
  -1   2 -14  506.87   11.03
   1  -2 -15  498.23   10.56
  -1   2 -15  502.16   11.43
  -1   2 -16  538.83   12.23
   1  -2 -16  531.52   11.38
  -1   2 -16  519.73   11.96
   1  -2 -16  532.97   11.34
   1  -2 -16  533.08   11.24
  -1   2 -17  137.89    6.43
   1  -2 -17  138.92    6.01
  -1   2 -17  135.61    6.31
   1  -2 -17  138.10    6.02
   1  -2 -17  151.82    6.25
  -1   2 -18  438.03   11.40
   1  -2 -18  438.51   10.65
   1  -2 -18  461.23   11.10
  -1   2 -18  442.39   11.67
   1  -2 -18  437.66   10.66
  -1   2 -19  819.47   15.61
   1  -2 -19  836.72   14.78
   1  -2 -19  839.79   14.77
  -1   2 -20   99.23    5.59
   1  -2 -20   99.92    5.24
   1  -2 -20  100.83    5.18
   1  -2 -21  118.06    5.53
  -1   2 -21  112.66    5.78
   1  -2 -21  112.96    5.36
   1  -2 -22   39.67    3.24
   1  -2 -22   37.29    3.09
  -1   2 -22   41.50    3.53
   1  -2 -23   63.24    3.80
  -1   2 -23   66.08    4.06
   1  -2 -24    2.53    1.14
  -1   2 -24    4.99    1.45
   1  -2 -25   15.68    1.67
  -1   2 -25   15.05    1.75
   1  -2 -26   26.71    1.83
   1   2  26   28.03    1.84
   1  -3  26   62.17    2.24
   1   3 -26   66.35    2.29
  -1  -3 -25   94.78    3.57
   1  -3  25   92.63    3.38
   1   3 -25   92.45    3.49
   1   3 -24  194.47    5.77
  -1  -3 -24  199.18    5.73
   1   3 -23   77.13    4.10
  -1  -3 -23   85.56    4.22
   1   3 -23   87.33    4.59
  -1  -3 -22   82.94    4.38
   1   3 -22   76.85    4.67
   1   3 -21  103.43    5.51
  -1  -3 -21  103.80    5.12
  -1  -3 -21  101.27    5.00
  -1  -3 -20   68.36    4.27
   1   3 -20   77.04    5.02
  -1  -3 -20   66.30    4.22
  -1  -3 -19   98.71    5.07
  -1  -3 -19  103.80    5.22
   1   3 -19   99.77    5.71
  -1  -3 -18  162.26    6.44
  -1  -3 -18  162.95    6.63
   1   3 -18  164.10    7.22
  -1  -3 -17  746.30   13.72
   1   3 -17  725.97   15.16
  -1  -3 -17  727.07   13.15
   1   3 -17  730.85   15.00
  -1  -3 -17  728.91   13.59
   1   3 -16  158.07    7.02
  -1  -3 -16  166.15    6.25
  -1  -3 -16  162.11    6.42
   1   3 -16  163.07    7.08
   1   3 -15  318.85    9.68
  -1  -3 -15  318.09    8.33
  -1  -3 -15  327.58    8.87
   1   3 -15  332.09    9.90
   1   3 -14  508.46   11.92
   1   3 -13  141.03    6.18
   1   3 -12  380.20    7.10
   1   3 -12  362.16    9.60
   1   3 -11  157.09    4.56
   1   3 -11  156.67    6.12
   1   3 -10   16.66    1.59
   1   3 -10   37.29    2.87
   1   3  -9  456.75    7.52
   1   3  -9  458.01    9.11
   1   3  -8 1053.78   11.21
   1   3  -8 1093.08   13.02
   1   3  -7  602.56    8.31
   1   3  -7  609.77    9.03
   1   3  -6  818.58    9.51
   1   3  -6  813.72    9.65
   1   3  -5 3172.30   18.50
   1   3  -5 3211.02   17.85
   1   3  -4 1588.58   12.97
   1   3  -4 1598.70   11.99
   1   3  -4 1557.36    9.84
   1   3  -3 1865.03   14.30
   1   3  -3 1870.90   10.43
   1   3  -2 1435.55   12.46
   1  -3   2 1425.19    7.12
   1   3  -2 1430.45    8.93
   1   3  -1 2537.13   16.99
   1   3  -1 2601.85   12.10
   1   3   0   57.63    2.47
   1   3   0   59.93    1.86
   1   3   1 2671.47   12.56
   1   3   1 2645.33   15.00
   1   3   2 1420.50   10.30
   1   3   2 1396.72    7.15
   1   3   3 2131.10   11.49
   1   3   4 1582.24    8.91
  -1   3  -4 1523.21   11.55
   1   3   5 3176.18   11.07
  -1   3  -5 3181.93   17.53
   1   3   6  765.14    4.37
  -1   3  -6  783.04    9.37
  -1   3  -7  626.68    7.88
  -1   3  -7  608.98    8.92
  -1   3  -8  967.23   10.10
  -1   3  -8  990.69   12.29
  -1   3  -9  438.41    7.03
  -1   3  -9  446.44    8.90
  -1   3 -10   20.42    1.67
  -1   3 -10   20.84    2.31
  -1   3 -11  152.98    4.36
  -1   3 -11  146.86    5.89
  -1   3 -12  369.69    9.65
  -1   3 -13  122.88    5.79
  -1   3 -14  490.00   11.67
   1  -3 -15  325.57    8.89
  -1   3 -15  341.18   10.07
  -1   3 -15  327.21    9.84
   1  -3 -15  339.12    8.82
   1  -3 -16  166.36    6.50
  -1   3 -16  160.37    7.06
  -1   3 -16  164.16    7.16
   1  -3 -16  164.81    6.34
   1  -3 -16  155.45    6.25
  -1   3 -17  749.60   15.23
   1  -3 -17  745.30   13.84
   1  -3 -17  765.32   14.12
  -1   3 -17  762.98   15.64
   1  -3 -17  737.77   13.74
   1  -3 -18  142.74    6.33
  -1   3 -18  146.37    6.88
   1  -3 -18  144.70    6.24
   1  -3 -19  113.38    5.57
  -1   3 -19  106.16    5.94
   1  -3 -19  109.44    5.39
   1  -3 -20   73.67    4.48
   1  -3 -20   74.28    4.46
  -1   3 -20   66.32    4.65
   1  -3 -21   97.05    4.99
  -1   3 -21   92.25    5.24
   1  -3 -21   91.75    4.85
   1  -3 -22   88.62    4.66
   1  -3 -22   81.17    4.35
  -1   3 -22   89.33    4.97
   1  -3 -23   74.31    4.03
  -1   3 -23   76.29    4.26
   1  -3 -23   76.99    3.99
   1  -3 -24  204.45    5.83
   1  -3 -25   90.32    3.55
   1   3  25   79.69    3.23
   1  -3 -26   79.68    2.83
  -1   3 -26   77.17    2.82
   1   3  26   74.57    2.47
  -1  -4 -26   33.52    1.63
  -1  -4 -25   10.65    1.20
   1   4 -25    9.92    1.17
   1   4 -24    1.37    1.06
   1  -4  24    1.50    0.84
  -1  -4 -24    3.03    1.07
   1   4 -23   18.53    2.14
  -1  -4 -23   19.54    2.10
   1   4 -22  391.49    9.46
  -1  -4 -22  380.90    8.74
   1   4 -21  187.43    7.36
  -1  -4 -21  186.51    6.57
  -1  -4 -21  194.93    6.56
  -1  -4 -20  262.69    7.82
  -1  -4 -20  265.87    8.05
   1   4 -20  259.93    8.99
  -1  -4 -19  278.71    8.19
  -1  -4 -19  281.83    8.42
   1   4 -19  264.73    9.29
  -1  -4 -18  199.13    7.00
   1   4 -18  197.48    8.10
  -1  -4 -18  194.17    7.15
  -1  -4 -17  316.59    8.75
   1   4 -17  315.30   10.32
  -1  -4 -17  315.49    9.13
   1   4 -16  113.49    6.26
  -1  -4 -16  107.74    5.10
  -1  -4 -16  112.85    5.53
   1   4 -16  103.19    6.01
   1   4 -15  724.29   15.58
  -1  -4 -15  724.70   12.71
   1   4 -15  747.72   15.73
  -1  -4 -15  730.02   13.52
  -1  -4 -14   61.66    3.97
   1   4 -14   66.77    4.86
   1   4 -14   60.45    4.54
   1   4 -13 1041.57   13.08
   1   4 -13 1005.45   17.87
   1   4 -12 1151.77   13.71
   1   4 -12 1162.22   18.47
   1   4 -11  335.03    7.36
   1   4 -11  329.43    9.32
   1   4 -10  637.60    9.96
   1   4 -10  666.88   12.45
   1   4  -9  432.86    8.11
   1   4  -9  438.45    9.46
   1   4  -8 1185.80   13.09
   1   4  -8 1155.16   14.40
   1   4  -7  402.64    7.54
   1   4  -7  417.27    8.16
   1   4  -6  547.22    8.64
   1   4  -6  570.35    9.00
   1   4  -5  146.38    4.49
   1   4  -4   47.30    2.65
   1   4  -4   44.94    1.86
   1   4  -3  443.67    7.89
   1  -4   3  446.58    4.28
   1   4  -3  440.24    5.50
   1   4  -2 1969.01   16.69
   1   4  -2 1950.34   11.34
   1   4  -1 1452.84   14.78
   1   4  -1 1501.33    9.92
   1   4   0  438.55    7.77
   1   4   0  445.72    5.53
   1   4   1 1456.13   13.34
   1   4   1 1457.03   10.37
   1   4   2 2068.14   14.71
   1   4   2 2050.73   12.40
   1   4   3  479.97    6.67
   1   4   3  480.44    4.43
   1   4   4   48.98    2.00
   1   4   5  139.12    3.01
  -1   4  -6  542.78    8.11
   1   4   6  540.76    5.15
  -1   4  -6  547.17    8.72
  -1   4  -7  363.90    6.87
  -1   4  -7  365.46    7.56
  -1   4  -8 1212.61   12.76
  -1   4  -8 1235.11   14.73
  -1   4  -9  461.35    8.21
  -1   4  -9  464.25    9.61
  -1   4 -10  668.08   10.23
  -1   4 -10  681.80   12.45
  -1   4 -11  301.67    6.84
  -1   4 -11  299.82    8.80
  -1   4 -12 1153.07   13.24
  -1   4 -12 1113.76   17.88
  -1   4 -13 1009.43   17.71
   1  -4 -14   54.94    3.76
  -1   4 -14   56.55    4.48
  -1   4 -14   56.18    4.40
   1  -4 -14   56.11    3.69
   1  -4 -15  687.32   13.20
  -1   4 -15  693.15   15.19
  -1   4 -15  680.48   15.10
   1  -4 -15  702.07   13.13
   1  -4 -16  114.95    5.58
  -1   4 -16  115.17    6.36
  -1   4 -16  114.41    6.33
   1  -4 -16  115.18    5.52
   1  -4 -17  328.14    9.33
  -1   4 -17  334.32   10.69
  -1   4 -17  329.35   10.76
   1  -4 -17  322.94    9.17
   1  -4 -18  178.05    6.98
  -1   4 -18  177.67    7.76
   1  -4 -18  180.06    6.89
   1  -4 -19  304.54    8.89
  -1   4 -19  299.54    9.93
   1  -4 -19  303.85    8.75
   1  -4 -20  243.36    7.77
   1  -4 -20  249.95    7.82
  -1   4 -20  250.66    8.78
   1  -4 -21  200.17    6.83
  -1   4 -21  187.65    7.37
   1  -4 -21  194.23    6.69
   1  -4 -22  394.15    9.03
   1  -4 -22  389.63    8.84
   1  -4 -23   24.44    2.28
   1  -4 -23   25.13    2.33
   1   4  24    3.13    0.88
   1  -4 -24    3.44    1.07
   1  -4 -25   10.79    1.30
  -1   4 -25   10.48    1.28
   1   4  25    7.73    0.88
   1  -4 -26   29.99    1.56
  -1   4 -26   24.74    1.49
  -1  -5 -25    3.37    0.73
   1   5 -25    3.99    0.79
   1   5 -24  171.97    4.89
  -1  -5 -24  179.26    4.71
   1   5 -23   84.16    3.92
  -1  -5 -23   79.28    3.55
   1   5 -22   70.78    4.02
  -1  -5 -22   72.13    3.74
  -1  -5 -22   72.62    3.63
  -1  -5 -21   19.58    2.36
  -1  -5 -21   22.83    2.27
   1   5 -21   21.70    2.62
  -1  -5 -20   25.68    2.70
  -1  -5 -20   24.59    2.61
   1   5 -20   21.80    2.83
  -1  -5 -19   79.88    4.38
  -1  -5 -19   80.14    4.65
  -1  -5 -18   10.40    2.07
  -1  -5 -18    9.38    2.08
  -1  -5 -17  399.32    9.82
   1   5 -17  388.96   11.78
  -1  -5 -17  379.36   10.15
   1   5 -16  284.92   10.39
  -1  -5 -16  270.80    8.12
   1   5 -16  285.83   10.31
  -1  -5 -16  268.20    8.58
   1   5 -15   67.73    5.21
  -1  -5 -15   65.00    4.02
  -1  -5 -15   60.32    4.19
   1   5 -15   63.23    5.05
  -1  -5 -14  748.52   14.06
   1   5 -14  739.87   16.74
   1   5 -14  746.38   16.85
   1   5 -13   68.44    3.75
   1   5 -13   71.97    5.17
  -1  -5 -13   72.72    4.40
   1   5 -13   62.30    4.94
  -1  -5 -13   73.51    4.18
   1   5 -12  301.52    7.67
   1   5 -12  305.18   10.17
   1   5 -11  148.23    5.37
   1   5 -11  150.00    6.79
   1   5 -10  354.38    8.15
   1   5 -10  351.31    9.76
   1   5  -9  232.93    6.56
   1   5  -9  228.20    7.39
   1   5  -8  596.92   10.28
  -1   5   7   28.22    1.73
   1   5  -7   23.37    2.30
   1   5  -6  956.13   12.67
   1   5  -5  582.10    9.92
   1   5  -4 1405.28   15.41
   1   5  -3  544.44    9.78
   1   5  -3  530.30    6.46
   1   5  -2   32.74    2.70
   1   5  -2   28.40    1.53
   1   5  -1  192.98    6.18
   1   5  -1  188.93    3.80
   1   5   0  122.30    4.78
   1   5   0  128.25    3.15
   1   5   1  239.03    6.29
   1   5   1  241.89    4.46
   1   5   2   30.84    2.25
   1   5   2   29.97    1.67
   1   5   3  665.57    9.12
   1   5   3  667.04    7.87
   1   5   4 1491.99   12.64
  -1   5  -4 1493.07   14.62
   1   5   4 1452.14   12.23
   1   5   5  565.19    7.22
  -1   5  -5  568.13    9.18
  -1   5  -6 1071.53   12.87
   1   5   6 1060.51    8.87
  -1   5  -7   28.21    2.39
  -1   5  -8  592.32   10.03
  -1   5  -9  225.17    6.44
  -1   5  -9  217.01    7.21
  -1   5 -10  349.57    8.18
  -1   5 -10  353.45    9.67
  -1   5 -11  139.62    5.22
  -1   5 -11  132.28    6.27
  -1   5 -12  297.08    7.48
  -1   5 -12  310.29   10.13
   1  -5 -13   64.51    4.18
   1  -5 -13   68.43    4.31
  -1   5 -13   68.65    5.09
  -1   5 -13   64.15    4.94
   1  -5 -13   75.61    4.45
   1  -5 -14  747.57   14.08
  -1   5 -14  762.33   16.90
  -1   5 -14  781.61   17.17
   1  -5 -14  763.93   14.05
   1  -5 -15   68.60    4.38
  -1   5 -15   73.42    5.40
  -1   5 -15   80.19    5.66
   1  -5 -15   72.53    4.49
   1  -5 -16  283.31    8.80
  -1   5 -16  281.41   10.28
  -1   5 -16  296.19   10.66
   1  -5 -16  282.47    8.76
   1  -5 -17  408.92   10.49
  -1   5 -17  410.68   12.15
   1  -5 -17  419.63   10.66
   1  -5 -18    6.66    1.82
   1  -5 -18    8.30    1.99
   1  -5 -19   83.82    4.71
   1  -5 -19   81.37    4.68
   1  -5 -20   31.89    2.96
   1  -5 -20   31.49    2.97
   1  -5 -21   19.28    2.17
   1  -5 -21   22.28    2.51
   1  -5 -22   64.89    3.59
   1  -5 -22   64.67    3.57
   1  -5 -23   78.87    3.55
   1  -5 -23   81.76    3.63
   1  -5 -24  161.06    4.49
  -1   5 -24  161.32    4.77
   1  -5 -25    7.55    0.99
  -1   5 -25    7.00    1.05
  -1  -6 -24    6.95    1.01
   1   6 -24    6.42    0.96
   1   6 -23   75.05    3.43
  -1  -6 -23   66.94    2.97
   1   6 -22  271.16    7.11
  -1  -6 -22  270.45    6.48
   1   6 -21   39.83    3.14
  -1  -6 -21   35.80    2.72
  -1  -6 -21   35.37    2.49
  -1  -6 -20  161.56    5.83
  -1  -6 -20  166.84    5.66
   1   6 -20  159.14    6.46
  -1  -6 -19   16.70    2.20
  -1  -6 -19   16.86    2.33
   1   6 -19   17.00    2.83
   1   6 -18  243.84    8.83
  -1  -6 -18  251.81    7.51
  -1  -6 -18  247.74    7.88
   1   6 -17   88.05    5.67
  -1  -6 -17   87.51    4.68
  -1  -6 -17   87.42    4.94
   1   6 -16   93.88    6.12
  -1  -6 -16   95.06    5.26
  -1  -6 -16  102.90    5.03
  -1  -6 -15  197.27    7.47
  -1  -6 -14  116.97    5.87
   1   6 -14  121.27    5.29
  -1  -6 -14  129.58    5.81
  -1  -6 -13  171.49    6.93
   1   6 -13  170.79    6.24
  -1  -6 -13  175.54    6.55
  -1  -6 -12  636.54   12.77
   1   6 -12  608.14   11.63
  -1  -6 -12  636.92   12.08
   1   6 -11   43.05    3.24
  -1  -6 -11   45.38    3.48
   1   6 -10  887.02   13.98
   1   6  -9  246.78    7.42
   1   6  -8  756.04   12.67
   1   6  -7  299.61    8.00
   1   6  -6  819.43   13.02
  -1   6   6  830.72   10.79
  -1   6   5   11.17    1.47
   1   6  -5   11.83    1.83
   1   6  -4  107.74    4.87
  -1   6   4  100.06    4.18
   1   6  -3  400.32    9.35
  -1   6   3  360.53    8.11
   1   6  -2 1376.70   17.69
   1   6  -2 1368.50   10.90
  -1   6   1  260.99    7.18
   1   6  -1  257.74    8.00
   1   6  -1  261.18    4.73
   1   6   0  189.56    6.60
  -1   6   0  199.04    6.16
   1   6   0  195.08    4.10
   1   6   1  256.18    7.30
  -1   6  -1  272.43    7.15
   1   6   1  265.57    4.83
  -1   6  -2 1494.95   16.46
   1   6   2 1460.98   11.68
   1   6   3  389.64    7.95
  -1   6  -3  397.15    8.54
   1   6   3  400.00    6.37
   1   6   4  130.91    4.35
  -1   6  -4  132.34    5.09
   1   6   4  134.88    3.90
   1   6   5   15.79    1.48
  -1   6  -5   18.98    2.27
   1   6   5   17.26    1.53
   1   6   6  837.84   10.54
  -1   6  -6  840.49   12.74
   1   6   7  324.55    6.91
  -1   6  -7  326.54    8.18
  -1   6  -8  750.86   12.67
  -1   6  -9  265.80    7.74
  -1   6 -10  860.24   13.91
  -1   6 -11   43.66    3.33
   1  -6 -11   45.23    3.53
   1  -6 -11   48.40    3.52
   1  -6 -11   46.12    3.34
  -1   6 -12  621.67   11.85
   1  -6 -12  632.75   12.83
   1  -6 -12  623.11   12.69
   1  -6 -12  622.77   12.60
  -1   6 -13  178.15    6.33
   1  -6 -13  175.57    7.04
   1  -6 -13  173.94    7.01
   1  -6 -13  169.60    6.87
   1  -6 -14  109.80    5.68
   1  -6 -14   94.65    5.27
   1  -6 -15  188.66    7.28
   1  -6 -15  188.25    7.35
   1  -6 -16  129.66    6.07
   1  -6 -16  121.44    5.88
   1  -6 -17   73.63    4.62
   1  -6 -17   74.48    4.53
   1  -6 -18  240.51    7.78
   1  -6 -18  249.35    7.96
   1  -6 -19   15.75    2.27
   1  -6 -19   19.96    2.53
   1  -6 -20  158.48    5.76
   1  -6 -20  153.25    5.66
   1  -6 -21   41.06    2.93
   1  -6 -21   39.90    2.86
   1  -6 -22  291.78    6.76
  -1   6 -22  299.96    7.30
   1  -6 -22  304.07    6.83
  -1   6 -23   75.49    3.36
   1  -6 -23   67.13    3.02
   1  -6 -23   71.94    3.09
  -1   6 -24   13.94    1.34
   1  -6 -24   11.65    1.17
   1   7 -23   30.73    1.93
  -1  -7 -23   31.90    1.81
   1   7 -22   34.74    2.44
  -1  -7 -22   32.91    2.11
   1   7 -21   46.19    3.11
  -1  -7 -21   45.65    2.74
  -1  -7 -21   46.18    2.47
  -1  -7 -20   13.28    1.67
  -1  -7 -20   12.86    1.79
   1   7 -20   15.80    2.25
  -1  -7 -19   38.81    3.05
  -1  -7 -19   42.36    2.81
   1   7 -19   37.13    3.30
  -1  -7 -18   18.20    2.18
  -1  -7 -18   16.84    2.27
   1   7 -18   17.92    2.76
   1   7 -17   93.50    5.75
  -1  -7 -17   93.65    4.63
  -1  -7 -17   92.86    5.04
   1   7 -16  374.27   11.58
  -1  -7 -16  366.03    9.03
  -1  -7 -16  364.77    9.91
  -1  -7 -15   59.01    4.28
   1   7 -15   56.01    4.85
  -1  -7 -14  344.20   10.09
   1   7 -14  378.01   12.47
   1   7 -13   86.58    6.29
   1   7 -13   73.48    4.40
  -1  -7 -13   72.94    4.74
  -1  -7 -13   75.35    4.58
   1   7 -12  126.95    7.28
   1   7 -12  124.30    5.70
  -1  -7 -12  126.48    5.98
  -1  -7 -12  120.73    5.56
   1   7 -11   80.31    5.61
   1   7 -11   76.49    4.55
  -1  -7 -11   84.19    4.67
  -1  -7 -11   82.81    4.58
  -1  -7 -10  574.81   11.60
   1   7 -10  574.07   12.09
   1   7  -9  182.50    6.89
   1   7  -9  191.39    7.64
   1   7  -8  469.78   10.88
   1   7  -7  205.35    7.24
   1   7  -6  432.64   10.42
  -1   7   5    2.33    0.94
   1   7  -5    6.15    1.61
   1   7  -4  963.60   15.62
  -1   7   4  938.57   13.75
   1   7  -3   59.29    4.18
  -1   7   3   53.45    3.55
   1   7  -2  274.00    8.73
  -1   7   2  248.35    7.76
   1   7  -1   52.57    4.05
  -1   7   1   44.73    3.51
   1   7   0   35.58    3.23
  -1   7   0   40.49    3.35
   1   7   1   46.19    3.48
  -1   7  -1   48.16    3.53
   1   7   2  287.84    8.07
  -1   7  -2  295.30    8.32
  -1   7  -3   55.12    3.78
   1   7   3   59.88    3.61
   1   7   4 1066.42   13.65
  -1   7  -4 1040.58   15.52
  -1   7  -5    2.73    1.54
  -1   7  -6  548.36   11.52
  -1   7  -7  195.01    7.14
  -1   7  -8  486.94   11.22
   1  -7  -9  182.84    6.56
   1  -7  -9  183.54    6.52
  -1   7  -9  165.13    6.70
   1  -7 -10  588.03   12.09
   1  -7 -10  581.41   11.83
  -1   7 -10  547.13   11.98
   1  -7 -11   71.49    4.54
   1  -7 -11   70.19    4.43
  -1   7 -11   70.87    4.45
   1  -7 -12  124.01    5.99
   1  -7 -12  124.94    5.93
   1  -7 -12  117.08    5.76
  -1   7 -12  129.30    5.78
   1  -7 -13   78.26    4.89
   1  -7 -13   72.64    4.73
   1  -7 -13   70.78    4.71
  -1   7 -13   77.48    4.55
   1  -7 -14  361.20   10.35
   1  -7 -14  349.81   10.07
   1  -7 -15   60.32    4.36
   1  -7 -15   54.61    4.12
   1  -7 -16  374.48   10.14
   1  -7 -16  383.00   10.11
   1  -7 -17   88.92    4.92
   1  -7 -17   97.50    5.15
   1  -7 -18   25.21    2.61
  -1   7 -18   27.46    2.96
   1  -7 -18   21.50    2.56
   1  -7 -19   38.27    2.99
  -1   7 -19   34.67    3.09
   1  -7 -19   35.71    2.84
   1  -7 -20   17.37    2.06
  -1   7 -20   16.30    2.02
   1  -7 -20   16.70    2.01
   1  -7 -21   45.98    2.75
  -1   7 -21   48.19    2.97
   1  -7 -21   46.38    2.70
   1  -7 -22   29.13    2.02
  -1   7 -22   31.41    2.18
   1  -7 -22   29.65    2.03
  -1   7 -23   29.02    1.83
   1  -7 -23   29.70    1.75
   1  -7 -23   33.61    1.83
  -1  -8 -22   75.12    2.57
   1   8 -22   76.13    2.83
  -1  -8 -21   19.24    1.66
   1   8 -21   20.55    1.87
  -1  -8 -20   93.02    3.70
   1   8 -20   91.59    4.11
  -1  -8 -19    7.83    1.19
  -1  -8 -19    6.18    1.43
   1   8 -19    8.28    1.72
  -1  -8 -18   92.06    4.36
  -1  -8 -18   95.73    3.89
   1   8 -18   93.86    5.01
  -1  -8 -17   43.53    3.42
  -1  -8 -17   47.53    3.03
   1   8 -17   43.77    3.87
  -1  -8 -16  103.77    5.21
  -1  -8 -16  106.46    4.65
   1   8 -16  112.43    6.17
  -1  -8 -15  105.09    5.52
  -1  -8 -15  115.19    4.99
   1   8 -15  108.78    6.42
  -1  -8 -14  143.81    6.56
   1   8 -14  158.74    7.96
  -1  -8 -13    7.26    1.83
  -1  -8 -13    4.67    1.76
   1   8 -13    8.59    2.54
   1   8 -12  286.50   10.57
  -1  -8 -12  277.91    8.90
  -1  -8 -12  296.57    8.73
   1   8 -11  144.77    7.44
   1   8 -11  144.29    6.45
  -1  -8 -11  147.98    6.23
  -1  -8 -11  142.95    6.18
   1   8 -10  869.88   17.23
   1   8 -10  908.67   15.90
  -1  -8 -10  899.06   14.95
   1   8  -9 1973.62   24.70
   1   8  -9 1988.84   23.73
  -1  -8  -9 2006.88   22.16
   1   8  -8   41.72    3.42
   1   8  -8   46.18    3.88
   1   8  -8   40.74    3.60
   1   8  -7  664.22   13.23
   1   8  -7  664.08   13.25
   1   8  -7  667.75   13.87
   1   8  -6  200.34    7.08
   1   8  -6  196.49    7.61
   1   8  -5  500.97   12.23
   1   8  -4   65.80    4.59
  -1   8   4   60.24    3.96
   1   8  -3  169.21    7.44
  -1   8   3  171.17    6.80
   1   8  -2  404.71   11.53
  -1   8   2  411.52   10.90
   1   8  -1   93.09    5.62
  -1   8   1   92.07    5.41
   1   8   0  798.75   15.53
  -1   8   0  806.18   15.83
  -1   8  -1   98.79    5.59
   1   8   1   93.74    5.36
   1   8   2  454.11   10.73
  -1   8  -2  449.68   11.61
   1   8   3  176.51    6.37
  -1   8  -3  169.81    7.14
   1  -8  -4   72.43    4.28
  -1   8  -4   68.66    4.67
   1  -8  -5  493.17   10.32
   1  -8  -5  493.14   10.61
  -1   8  -5  500.42   12.19
   1  -8  -6  204.87    6.77
   1  -8  -6  214.60    7.08
  -1   8  -6  196.92    7.73
   1  -8  -7  727.01   12.80
   1   8   7  750.56   14.35
   1  -8  -7  724.64   13.07
  -1   8  -7  731.58   14.66
   1  -8  -8   44.80    3.52
   1   8   8   43.57    3.57
   1  -8  -8   52.15    3.79
  -1   8  -8   48.53    4.07
  -1   8  -9 2036.97   24.21
   1  -8  -9 1993.47   22.32
   1  -8  -9 2013.53   22.53
  -1   8 -10  846.20   15.51
   1  -8 -10  829.62   14.83
  -1   8 -11  135.41    6.20
   1  -8 -11  117.84    5.84
   1  -8 -11  129.29    6.13
  -1   8 -12  300.43    9.73
   1  -8 -12  293.73    9.14
   1  -8 -12  306.49    9.40
   1  -8 -12  304.16    9.36
  -1   8 -13    0.74    1.76
   1  -8 -13    5.34    1.83
   1  -8 -13    2.61    1.78
   1  -8 -13    5.75    1.78
   1  -8 -14  135.68    6.40
  -1   8 -14  137.61    6.76
   1  -8 -14  122.94    5.90
   1  -8 -15  105.23    5.55
  -1   8 -15  107.52    5.76
   1  -8 -15  102.74    5.30
   1  -8 -16  118.62    5.58
  -1   8 -16  120.37    5.83
   1  -8 -16  111.02    5.42
   1  -8 -17   49.44    3.59
  -1   8 -17   46.81    3.52
   1  -8 -18   96.54    4.51
  -1   8 -18   88.29    4.48
   1  -8 -18   89.37    4.22
  -1   8 -19    9.76    1.61
   1  -8 -19   11.14    1.69
   1  -8 -19   11.47    1.67
   1  -8 -20   97.01    3.78
   1  -8 -20   98.29    3.74
  -1   8 -20   93.38    3.85
   1  -8 -21   23.31    1.78
   1  -8 -21   25.68    1.83
  -1   8 -21   25.75    1.90
   1  -8 -22   86.35    2.75
   1  -8 -22   83.42    2.62
  -1   8 -22   82.50    2.60
  -1  -9 -21   38.87    1.69
   1   9 -20   17.82    1.62
  -1  -9 -20   16.26    1.37
   1   9 -19   42.78    2.67
  -1  -9 -19   38.85    2.35
   1   9 -18   74.25    3.87
  -1  -9 -18   71.75    3.47
   1   9 -17   35.54    2.95
  -1  -9 -17   39.20    2.87
   1   9 -16  101.57    5.27
  -1  -9 -16  104.62    4.82
   1   9 -15  171.75    7.21
  -1  -9 -15  177.31    5.49
  -1  -9 -15  178.12    6.63
   1   9 -14  167.21    7.61
  -1  -9 -14  161.72    6.57
   1   9 -13  166.97    7.93
  -1  -9 -13  159.07    6.76
   1   9 -12   94.38    5.97
  -1  -9 -12   89.31    4.69
  -1  -9 -12   79.97    4.86
   1   9 -11  123.04    6.68
  -1  -9 -11  128.52    5.63
  -1  -9 -11  128.04    6.09
   1   9 -10   13.81    2.58
  -1  -9 -10   17.49    2.36
   1   9  -9  104.07    5.88
   1   9  -8  257.04    8.41
   1   9  -8  269.61    9.17
   1   9  -8  251.65    8.61
   1   9  -7  377.56   10.41
   1   9  -7  387.89   11.02
   1   9  -7  384.68   10.28
   1   9  -6   73.15    4.84
   1   9  -6   72.05    5.03
   1   9  -6   76.20    4.67
   1   9  -5  194.24    7.87
   1   9  -5  193.62    8.07
   1   9  -4  334.61   10.75
  -1   9   3   97.24    5.53
   1   9  -3   97.34    5.99
  -1   9   2  680.97   14.77
   1   9  -2  663.21   15.72
  -1   9   1   -0.71    1.64
   1   9  -1    4.20    1.85
  -1   9   0  270.33   10.07
   1   9   0  261.26    9.36
  -1   9  -1   -0.53    1.42
   1   9   1    4.05    1.36
   1  -9  -2  716.88   13.56
   1   9   2  734.91   14.18
  -1   9  -2  724.10   16.09
   1  -9  -3  112.20    5.15
   1  -9  -3  119.77    5.61
  -1   9  -3  116.46    6.57
   1  -9  -4  338.72    8.78
   1  -9  -4  328.28    9.14
  -1   9  -4  329.83   10.67
   1  -9  -5  196.95    6.81
   1  -9  -5  201.42    7.20
  -1   9  -5  216.88    8.55
   1  -9  -6   91.71    4.77
   1   9   6   93.83    5.71
   1  -9  -6   97.89    5.10
  -1   9  -6   97.62    5.79
   1  -9  -7  353.83    9.40
   1   9   7  357.95   10.34
   1  -9  -7  370.74    9.82
   1  -9  -8  252.64    8.07
   1   9   8  250.05    8.34
   1  -9  -8  244.89    8.05
  -1   9  -8  265.13    9.21
   1  -9  -9  121.19    5.80
   1  -9  -9  111.63    5.66
   1   9   9  125.71    5.74
   1  -9 -10   14.30    2.36
   1  -9 -10   15.68    2.46
   1  -9 -11  106.89    5.52
   1  -9 -11  100.46    5.35
   1  -9 -11  106.22    5.59
   1  -9 -12   81.80    4.93
   1  -9 -12   76.53    4.79
   1  -9 -12   81.85    4.94
   1  -9 -13  168.01    6.61
   1  -9 -13  170.90    7.03
   1  -9 -13  163.51    6.83
   1  -9 -14  151.13    6.48
   1  -9 -14  150.68    6.08
  -1   9 -14  164.16    6.63
   1  -9 -15  174.02    6.58
   1  -9 -15  174.13    6.35
  -1   9 -15  175.85    6.52
   1  -9 -16   98.72    4.78
   1  -9 -16   94.35    4.50
  -1   9 -16   92.26    4.47
   1  -9 -17   39.33    2.90
   1  -9 -17   36.68    2.71
  -1   9 -17   34.03    2.61
   1  -9 -18   72.65    3.51
   1  -9 -18   70.22    3.29
  -1   9 -18   70.87    3.36
   1  -9 -19   42.93    2.49
   1  -9 -19   36.37    2.19
  -1   9 -19   37.68    2.25
   1  -9 -20   16.70    1.41
   1  -9 -20   16.76    1.35
   1  -9 -21   41.57    1.76
  -1 -10 -19   46.12    1.94
  -1 -10 -18   49.17    2.35
   1  10 -18   47.66    2.34
  -1 -10 -17   52.42    2.74
   1  10 -17   54.48    2.87
  -1 -10 -16   32.03    2.48
   1  10 -16   32.68    2.59
  -1 -10 -15   25.05    2.34
   1  10 -15   22.47    2.40
  -1 -10 -14   25.04    2.54
   1  10 -14   25.57    2.70
  -1 -10 -13   16.91    2.41
   1  10 -13   22.76    2.74
  -1 -10 -12   15.30    2.32
   1  10 -12   16.80    2.54
   1  10 -11   95.80    5.45
  -1 -10 -11  102.54    5.31
   1  10 -10  222.59    8.02
   1  10  -9  789.55   14.75
   1  10  -9  799.85   13.83
   1  10  -8   33.13    3.36
   1  10  -8   27.65    2.91
   1  10  -7  124.62    6.09
   1  10  -6    1.91    1.31
   1  10  -5   80.30    5.20
   1  10  -4  155.71    7.36
   1  10  -3  214.71    8.90
   1  10  -2  106.04    6.50
   1  10  -1  134.88    7.45
  -1  10   1  127.98    6.79
   1  10  -1  123.75    6.69
   1  10   0  394.92   12.85
   1  10   0  413.38   11.76
  -1  10   0  379.67   11.91
  -1  10  -1  141.95    7.54
   1  10   1  146.11    7.92
   1 -10  -1  144.13    6.38
   1 -10  -1  151.64    5.92
   1  10   2  119.51    7.28
   1 -10  -2  118.83    5.82
   1 -10  -2  122.62    5.31
   1  10   3  241.20    9.76
   1 -10  -3  227.70    7.84
   1 -10  -3  227.77    7.26
   1  10   4  178.87    8.19
   1 -10  -4  160.19    6.59
   1 -10  -4  172.97    6.33
   1  10   5   80.38    5.45
   1 -10  -5   80.37    4.68
   1 -10  -5   74.10    4.30
   1  10   6    5.00    2.19
   1 -10  -6    0.74    1.51
   1 -10  -6    3.51    1.73
   1  10   7  116.25    5.98
   1 -10  -7  117.42    5.55
   1 -10  -7  114.80    5.37
   1  10   8   24.59    3.00
   1 -10  -8   24.30    2.96
   1 -10  -8   23.15    2.64
   1  10   9  744.85   13.38
   1 -10  -9  743.65   13.68
   1 -10  -9  720.16   13.43
   1 -10 -10  205.95    7.36
   1 -10 -10  201.70    7.24
   1 -10 -11   93.58    5.12
   1 -10 -11   86.48    4.95
   1 -10 -11   89.79    4.80
   1 -10 -12   16.31    2.45
   1 -10 -12   16.52    2.30
   1 -10 -12   17.15    2.42
   1 -10 -13   14.57    2.21
   1 -10 -13   18.48    2.13
   1 -10 -14   25.44    2.32
   1 -10 -14   21.41    2.48
   1 -10 -15   18.90    2.04
   1 -10 -15   17.14    2.08
   1 -10 -16   31.08    2.26
   1 -10 -16   32.12    2.49
   1 -10 -17   59.51    2.74
   1 -10 -17   58.31    2.91
   1 -10 -18   41.10    2.02
   1 -10 -18   46.01    2.29
   1 -10 -19   41.53    1.84
  -1 -11 -17   40.68    1.81
  -1 -11 -16   22.21    1.62
   1  11 -15  155.85    4.09
  -1 -11 -15  162.92    4.62
   1  11 -14   15.89    1.52
  -1 -11 -14   16.59    1.84
   1  11 -13  107.51    4.22
  -1 -11 -13  101.89    4.35
  -1 -11 -12   21.16    2.38
   1  11 -12   19.87    2.12
  -1 -11 -11  148.00    5.72
  -1 -11 -10   67.99    4.10
   1  11  -9   30.85    2.66
  -1  11   9   26.89    2.49
   1  11  -8   86.05    4.54
  -1  11   8   85.61    4.54
   1  11  -7  235.00    7.88
   1  11  -6   34.80    3.33
   1  11  -5  147.82    6.73
   1  11  -4    5.94    1.72
   1  11  -3   55.16    4.50
   1 -11   2   81.14    4.90
   1  11  -2   73.97    5.41
   1 -11   1   79.09    4.84
   1  11  -1   77.32    5.68
   1 -11   0   22.71    2.69
   1  11   0   22.15    3.51
   1 -11  -1   74.64    4.58
   1  11   1   73.89    5.82
   1 -11  -2   81.28    4.69
   1  11   2   80.71    5.91
   1 -11  -3   63.19    4.13
   1 -11  -3   60.47    3.66
   1  11   3   57.72    4.89
   1 -11  -4    9.32    1.98
   1 -11  -4   10.96    1.94
   1  11   4    8.58    2.55
   1 -11  -5  173.52    6.47
   1 -11  -5  166.54    6.13
   1  11   5  175.24    7.56
   1 -11  -6   40.05    3.32
   1 -11  -6   39.86    3.13
   1  11   6   39.22    3.71
   1 -11  -7  248.13    7.61
   1 -11  -7  244.47    7.40
   1  11   7  241.41    8.03
   1 -11  -8   83.86    4.55
   1  11   8   81.06    4.46
  -1  11  -8   76.13    4.23
   1 -11  -8   80.30    4.38
   1  11   9   36.12    2.91
  -1  11  -9   36.67    2.78
   1 -11  -9   31.39    2.75
   1 -11  -9   29.60    2.79
   1 -11 -10   72.19    4.18
   1 -11 -10   73.63    3.93
   1 -11 -10   63.76    3.89
   1 -11 -11  140.57    5.62
   1 -11 -11  135.62    5.07
   1 -11 -11  133.45    5.34
   1 -11 -12   20.54    2.04
   1 -11 -12   23.50    2.54
   1 -11 -13  113.87    4.22
   1 -11 -13  119.07    4.73
   1 -11 -14   14.33    1.67
   1 -11 -15  145.98    4.02
   1 -11 -15  155.70    4.54
   1 -11 -16   21.05    1.43
   1 -11 -16   23.38    1.67
   1 -11 -17   36.88    1.71
  -1 -12 -14    2.11    0.59
  -1 -12 -13    9.04    1.20
  -1 -12 -12   14.96    1.59
  -1 -12 -11  160.48    5.08
  -1 -12 -10   30.06    2.53
  -1  12   9  133.40    4.39
  -1 -12  -9  145.51    5.26
  -1  12   8   47.05    2.98
  -1 -12  -8   50.57    3.33
  -1  12   7   16.75    2.09
   1  12  -7   15.07    1.96
   1  12  -6   79.89    4.40
   1 -12   6   82.29    4.56
  -1  12   6   71.66    4.17
   1 -12   5    8.51    1.85
   1  12  -5   10.42    2.00
  -1  12   5    9.42    1.95
   1 -12   4   65.72    4.21
   1  12  -4   65.66    4.44
   1 -12   3  115.22    5.37
   1  12  -3   98.27    5.44
   1 -12   2   22.90    2.55
   1  12  -2   21.95    3.05
   1 -12   1  110.44    5.13
   1  12  -1  109.17    6.29
   1 -12   0    6.61    1.64
   1  12   0    7.44    2.58
   1 -12  -1  114.16    5.10
   1  12   1  117.10    6.68
   1 -12  -2   23.10    2.48
   1  12   2   24.52    3.47
   1 -12  -3  102.25    4.72
   1  12   3   95.36    5.57
   1 -12  -4   66.78    3.84
   1  12   4   67.67    4.67
  -1  12  -4   67.12    4.33
   1 -12  -5   12.80    1.82
   1  12   5   13.09    2.22
  -1  12  -5   12.97    2.15
   1  12   6   69.60    4.22
   1 -12  -6   71.34    3.85
  -1  12  -6   70.38    4.02
   1 -12  -7   13.48    1.83
   1  12   7   15.78    2.13
  -1  12  -7   14.29    1.96
   1 -12  -7   15.81    1.87
   1  12   8   50.33    3.13
   1 -12  -8   50.92    3.26
  -1  12  -8   52.51    3.05
   1 -12  -8   50.67    2.85
   1 -12  -8   47.96    3.08
   1 -12  -9  137.85    5.09
   1 -12  -9  135.48    4.35
   1 -12  -9  134.97    4.86
   1 -12 -10   29.33    2.46
   1 -12 -10   33.35    2.21
   1 -12 -11  158.12    5.07
   1 -12 -12   11.88    1.50
   1 -12 -13    7.72    0.97
   1 -12 -13    6.94    1.07
   1 -12 -14    0.62    0.59
  -1 -13 -11   97.25    2.82
  -1 -13 -10    7.87    1.06
   1 -13   9    9.12    1.09
  -1 -13  -9   11.99    1.36
  -1 -13  -8   98.19    3.71
   1 -13   8   93.62    3.43
  -1  13   8   90.58    3.02
  -1 -13  -7  138.72    4.54
  -1  13   7  131.03    4.10
   1 -13   7  134.93    4.33
  -1  13   6   14.05    1.69
  -1 -13  -6   16.47    1.82
   1 -13   6   16.88    1.75
  -1  13   5   50.42    3.18
   1 -13   5   59.03    3.07
   1  13  -5   51.41    3.14
  -1  13   4   37.66    2.90
   1 -13   4   36.04    2.52
   1  13  -4   40.12    3.02
  -1  13   3   50.80    3.53
   1 -13   3   57.89    3.19
   1  13  -3   56.72    3.66
  -1  13   2    4.98    1.66
   1  13  -2    4.47    1.62
   1 -13   2    6.27    1.33
   1  13  -1   12.58    2.23
  -1  13   1   10.88    2.13
   1 -13   1   12.16    1.58
   1  13   0    9.13    2.10
  -1  13   0    6.65    1.74
   1 -13   0    8.41    1.38
  -1  13  -1    7.85    1.71
   1  13   1   13.80    2.37
   1 -13  -1   12.88    1.61
   1  13   2    5.88    1.74
  -1  13  -2    7.58    1.65
   1 -13  -2    5.16    1.01
  -1  13  -3   57.14    3.55
   1 -13  -3   64.59    3.17
   1  13   3   58.73    3.89
  -1  13  -4   37.04    2.76
   1 -13  -4   43.36    2.62
   1  13   4   38.26    3.01
  -1  13  -5   55.59    3.14
   1 -13  -5   59.64    2.98
   1  13   5   58.44    3.42
   1 -13  -6   17.65    1.85
  -1  13  -6   19.12    1.81
   1 -13  -6   19.31    1.73
   1 -13  -7  141.54    4.55
   1 -13  -7  137.85    4.11
  -1  13  -7  140.86    4.06
   1 -13  -8   93.81    3.58
   1 -13  -9   10.94    1.35
   1 -13 -10    8.22    1.07
   1 -13 -11   99.43    2.80
  -1 -14  -5   19.63    1.46
  -1 -14  -4   72.79    2.70
  -1  14   4   67.56    2.68
  -1 -14  -3   54.07    2.45
  -1  14   3   55.04    2.61
  -1  14   2   35.74    2.23
  -1  14   1   45.53    2.58
  -1  14   0    9.19    1.29
  -1  14  -1   46.71    2.56
  -1  14  -2   33.43    2.10
   1 -14  -3   59.60    2.53
  -1  14  -3   52.49    2.41
   1 -14  -4   76.04    2.72
   1 -14  -5   16.37    1.27
   2   0   0 4942.36   15.88
   2   0  -1 3377.22   13.08
  -2   0  -2 1994.51    5.84
   2   0  -2 1994.97    6.48
   2   0  -3  107.37    2.37
  -2   0  -3  104.05    1.86
   2   0  -4 2165.97   11.32
  -2   0  -4 2187.82   10.58
   2   0  -5 4986.28   19.82
  -2   0  -5 5071.16   18.62
  -2   0  -6 1022.64    9.24
   2   0  -6 1046.78    9.79
   2   0  -7  931.17    9.83
  -2   0  -7  938.94    9.44
  -2   0  -8  211.62    4.82
   2   0  -8  204.95    4.94
  -2   0  -9  873.40   10.29
   2   0  -9  900.83   10.70
   2   0 -10 1203.76   13.09
  -2   0 -10 1222.54   12.88
   2   0 -11   43.77    2.72
  -2   0 -11   47.43    2.76
  -2   0 -12  518.20    9.32
   2   0 -12  517.86    9.49
  -2   0 -13  601.78   10.56
   2   0 -13  618.67   10.85
  -2   0 -14   34.56    2.77
   2   0 -14   35.53    2.85
  -2   0 -15  801.94   13.38
   2   0 -15  793.67   13.53
   2   0 -16  177.05    6.70
  -2   0 -16  189.73    6.79
   2   0 -16  178.66    6.67
  -2   0 -16  173.87    6.52
   2   0 -16  175.90    6.65
   2   0 -17   13.44    1.99
   2   0 -17   11.46    2.00
  -2   0 -17   14.29    2.18
   2   0 -17   13.01    1.93
  -2   0 -17    8.36    1.85
   2   0 -18 1623.84   20.80
  -2   0 -18 1604.69   20.29
   2   0 -18 1621.42   20.57
   2   0 -18 1647.76   21.42
  -2   0 -18 1643.61   20.99
   2   0 -19  240.07    8.11
  -2   0 -19  234.16    7.91
   2   0 -19  236.82    7.98
   2   0 -20  427.31   10.70
   2   0 -20  420.47   10.59
   2   0 -21   52.70    3.83
  -2   0 -21   57.39    3.99
   2   0 -22   32.19    2.91
  -2   0 -22   29.94    2.86
   2   0 -23   72.86    4.07
  -2   0 -23   71.43    3.96
   2   0  24   56.69    3.39
   2   0 -24   58.54    3.33
  -2   0 -24   60.61    3.32
   2   0  25  306.12    6.88
  -2   0 -25  317.24    6.56
   2   0 -25  320.44    6.65
   2   0  26    7.89    0.96
   2   0  26    8.99    1.20
  -2   0 -26    5.98    0.93
   2   0 -26    8.32    1.04
   2  -1  26   43.25    2.18
  -2  -1 -26   44.83    2.08
   2  -1  26   44.66    2.29
  -2  -1 -25   25.58    1.95
   2   1 -25   25.90    2.04
   2  -1  25   23.89    2.09
  -2  -1 -24   52.42    3.07
   2   1 -24   52.11    3.14
   2  -1  24   54.85    3.33
   2   1 -23  352.77    8.67
  -2  -1 -23  354.12    8.26
   2   1 -23  370.26    7.73
   2   1 -22  279.38    8.23
  -2  -1 -22  280.98    7.93
   2   1 -22  286.70    7.51
   2   1 -21  114.81    5.58
  -2  -1 -21  114.88    5.41
   2   1 -20  262.18    8.57
  -2  -1 -20  262.64    8.16
   2   1 -19  352.88    9.95
  -2  -1 -19  359.95    9.52
   2   1 -18  256.48    8.58
  -2  -1 -18  253.91    8.00
   2   1 -18  250.98    8.59
  -2  -1 -18  251.06    8.10
   2   1 -18  260.10    8.54
   2   1 -17  150.89    6.47
  -2  -1 -17  155.64    6.23
  -2  -1 -17  155.73    6.29
   2   1 -17  152.16    6.60
   2   1 -17  155.38    6.38
  -2  -1 -17  162.77    6.68
   2   1 -16  202.23    7.12
  -2  -1 -16  200.67    7.20
   2   1 -16  195.72    7.18
  -2  -1 -16  185.06    6.66
  -2  -1 -16  191.65    6.73
   2   1 -16  192.89    7.17
  -2  -1 -15   83.84    4.33
   2   1 -15   81.14    4.55
   2   1 -14    1.89    1.12
  -2  -1 -14    4.13    1.11
   2   1 -13  596.96   11.26
  -2  -1 -13  591.55   10.33
  -2  -1 -12    1.15    0.69
   2   1 -12    4.14    1.29
   2   1 -11 1883.66   18.38
  -2  -1 -11 1843.93   16.33
   2   1 -10 1158.24   13.98
   2   1  -9 1440.56   12.53
   2   1  -9 1462.92   15.14
   2   1  -8 2003.99   14.56
   2   1  -8 2017.54   16.72
   2   1  -7 1212.72   11.17
   2   1  -7 1243.13   11.91
   2   1  -6 1871.34   13.69
   2   1  -6 1868.98   13.16
   2   1  -5    2.11    0.82
   2   1  -5    3.78    0.71
   2   1  -5    1.89    0.58
   2   1  -4   34.04    1.92
   2   1  -4   32.97    1.50
   2   1  -3 1037.96    9.52
   2  -1   3 1033.03    8.52
   2   1  -3 1012.60    6.43
   2   1  -3 1004.96    7.86
   2   1  -2 7002.97   23.33
   2  -1   2 6907.75   21.39
   2   1  -2 6765.93   14.33
   2   1  -2 6757.31   20.04
   2   1  -1 1703.54   10.98
   2  -1   1 1661.35   10.36
   2  -1   0 1180.96    7.00
   2  -1  -1 1714.78    8.14
   2   1   1 1663.85   10.47
   2  -1  -2 6859.73   15.77
   2   1   2 6811.34   21.11
  -2   1  -2 6841.70   14.25
   2  -1  -3 1051.90    6.46
   2   1   3 1068.45    8.66
  -2   1  -4   36.72    1.37
  -2   1  -5    2.91    0.58
  -2   1  -6 1842.33   12.35
  -2   1  -7 1216.74   11.07
  -2   1  -8 1983.64   15.59
  -2   1  -9 1288.75   13.53
  -2   1 -10 1115.86   13.19
  -2   1 -11 1771.64   17.43
   2  -1 -12   10.65    1.55
  -2   1 -12    3.02    1.00
  -2   1 -13  560.78   10.73
   2  -1 -13  544.42   10.06
   2  -1 -14    6.00    1.32
  -2   1 -14    1.73    1.04
   2  -1 -15   94.42    4.64
  -2   1 -15   93.71    4.87
  -2   1 -16  199.61    7.17
   2  -1 -16  199.19    7.01
   2  -1 -16  213.68    7.16
   2  -1 -16  199.07    6.92
  -2   1 -16  201.91    7.27
  -2   1 -17  156.82    6.51
   2  -1 -17  153.02    6.32
   2  -1 -17  153.12    6.22
   2  -1 -17  156.76    6.40
  -2   1 -17  150.73    6.44
  -2   1 -18  236.46    8.08
   2  -1 -18  243.32    8.01
   2  -1 -18  232.82    7.87
   2  -1 -18  251.66    8.27
  -2   1 -18  235.02    8.16
   2  -1 -19  325.77    9.24
  -2   1 -19  332.13    9.62
   2  -1 -19  334.78    9.39
   2  -1 -20  261.58    8.23
  -2   1 -20  254.85    8.31
   2  -1 -20  250.22    8.13
  -2   1 -21  121.23    5.71
   2  -1 -21  118.44    5.51
   2  -1 -21  124.17    5.65
  -2   1 -22  282.79    8.15
   2  -1 -22  291.86    8.12
  -2   1 -23  365.93    8.64
   2  -1 -23  362.21    8.54
   2   1  24   40.23    2.91
  -2   1 -24   39.04    2.75
   2  -1 -24   36.17    2.61
   2   1  25   22.73    1.77
   2   1  25   22.40    1.99
   2  -1 -25   23.35    1.91
  -2   1 -25   25.35    1.98
   2   1  26   48.26    2.39
   2  -1 -26   48.21    2.14
   2  -2  26   19.04    1.46
  -2  -2 -26   20.60    1.39
   2  -2  26   19.97    1.46
  -2  -2 -25  177.81    4.69
   2  -2  25  169.93    4.78
  -2  -2 -24  173.36    5.23
   2   2 -24  171.23    5.51
   2   2 -24  165.63    4.72
   2  -2  24  165.71    5.42
   2   2 -23  100.05    4.66
  -2  -2 -23   96.83    4.34
   2   2 -23   99.71    4.24
   2   2 -22   38.31    3.18
  -2  -2 -22   35.60    2.91
   2   2 -22   39.61    3.05
   2   2 -21  148.33    6.36
  -2  -2 -21  147.15    5.92
   2   2 -21  153.72    6.17
   2   2 -20  287.66    9.14
  -2  -2 -20  292.12    8.41
  -2  -2 -19  174.96    6.67
   2   2 -19  181.93    7.39
   2   2 -18  769.65   15.01
  -2  -2 -18  778.79   13.80
  -2  -2 -18  785.45   14.04
   2   2 -17   50.77    3.99
  -2  -2 -17   56.87    3.76
   2   2 -17   55.77    4.15
  -2  -2 -17   55.61    3.72
  -2  -2 -17   54.29    3.79
   2   2 -16  114.86    5.78
  -2  -2 -16  111.32    5.13
  -2  -2 -16  110.86    5.31
  -2  -2 -16  106.35    5.02
   2   2 -16  112.97    5.78
   2   2 -15  365.99   10.01
  -2  -2 -15  357.99    8.85
  -2  -2 -15  383.25    9.39
  -2  -2 -15  377.69    9.22
   2   2 -15  383.23   10.30
   2   2 -14  186.38    6.97
  -2  -2 -14  174.24    5.95
   2   2 -13 1276.73   17.73
   2   2 -12  468.90    7.92
   2   2 -12  451.13   10.25
   2   2 -11  285.59    6.13
   2   2 -11  272.73    7.85
   2   2 -10  972.94   11.20
   2   2 -10  989.17   14.13
   2   2  -9 1121.71   11.86
   2   2  -9 1137.82   13.98
   2   2  -8 2125.71   15.89
   2   2  -8 2173.68   17.75
   2   2  -7 2286.10   16.35
   2   2  -7 2331.88   16.72
   2   2  -6 2390.61   16.46
   2   2  -6 2373.93   15.33
   2   2  -5 1120.12   11.22
   2   2  -5 1097.44    9.42
   2   2  -5 1096.99    9.23
   2   2  -4   47.49    2.44
   2   2  -4   45.87    1.81
   2   2  -4   51.20    2.01
   2   2  -3 1486.22   12.57
   2  -2   3 1440.06   10.19
   2   2  -3 1455.64    9.22
   2   2  -3 1483.56   10.24
   2   2  -2  179.77    4.29
   2  -2   2  178.80    3.48
   2   2  -2  180.27    3.60
   2   2  -1 1017.12    9.38
   2   2  -1 1023.62    8.52
   2   2   0  565.54    6.65
   2  -2   0  565.91    3.91
   2   2   1 1062.73    8.61
   2   2   1 1058.43    9.06
   2  -2  -1 1066.83    4.91
   2   2   2  162.57    3.25
   2   2   2  161.71    3.31
  -2   2  -3 1399.99    8.88
   2   2   3 1418.93   10.11
  -2   2  -4   30.22    1.45
  -2   2  -5 1212.56    9.53
  -2   2  -6 2235.54   14.07
  -2   2  -7 2343.32   15.82
  -2   2  -8 1978.16   15.96
  -2   2  -9 1184.78   13.43
  -2   2 -10 1003.22    9.62
  -2   2 -10  930.14   12.99
  -2   2 -11  281.73    7.63
  -2   2 -12  483.40   10.34
  -2   2 -13 1247.64   17.03
  -2   2 -14  194.17    7.01
   2  -2 -14  189.60    6.29
   2  -2 -15  365.74    9.21
  -2   2 -15  362.25    9.89
   2  -2 -15  375.94    9.35
   2  -2 -15  354.57    8.93
  -2   2 -15  354.16    9.68
   2  -2 -16  116.14    5.36
  -2   2 -16  105.41    5.51
   2  -2 -16  110.10    5.22
  -2   2 -16  106.73    5.54
   2  -2 -16  115.07    5.31
  -2   2 -17   53.09    4.03
   2  -2 -17   42.54    3.34
   2  -2 -17   43.85    3.51
   2  -2 -17   41.68    3.40
  -2   2 -17   42.68    3.63
   2  -2 -18  785.79   14.25
  -2   2 -18  784.25   14.98
   2  -2 -18  794.21   14.13
   2  -2 -19  192.09    7.06
  -2   2 -19  183.93    7.34
   2  -2 -19  189.39    7.07
   2  -2 -20  304.95    8.75
  -2   2 -20  307.37    9.24
   2  -2 -20  305.30    8.70
   2  -2 -21  158.82    6.24
  -2   2 -21  155.73    6.43
   2  -2 -21  156.56    6.18
   2  -2 -22   45.21    3.25
   2  -2 -22   44.87    3.32
  -2   2 -23   79.05    4.11
   2  -2 -23   80.34    3.99
   2   2  24  149.09    5.18
   2  -2 -24  149.51    4.88
  -2   2 -24  153.50    5.12
   2   2  25  167.62    4.82
   2  -2 -25  172.96    4.61
   2   2  26   23.30    1.54
   2  -2 -26   22.93    1.40
   2  -3  26    9.57    1.09
  -2  -3 -25   78.58    2.95
   2  -3  25   77.98    2.92
   2   3 -25   80.26    2.70
  -2  -3 -24   68.61    3.21
   2  -3  24   70.09    3.30
   2   3 -24   67.58    3.10
  -2  -3 -23  374.43    7.98
   2  -3  23  356.14    8.07
   2   3 -23  356.99    8.02
   2   3 -22   37.47    3.05
  -2  -3 -22   37.92    2.92
   2   3 -22   39.20    3.16
   2   3 -21  178.75    6.74
   2   3 -21  177.06    6.95
  -2  -3 -21  179.47    6.33
   2   3 -20  145.26    6.36
   2   3 -20  144.96    6.53
  -2  -3 -20  150.72    5.99
   2   3 -19  109.27    5.87
  -2  -3 -19  108.32    5.24
  -2  -3 -19  111.10    5.15
  -2  -3 -18  231.17    7.38
  -2  -3 -18  223.20    7.42
   2   3 -18  233.62    8.58
  -2  -3 -17  220.79    7.42
   2   3 -17  227.86    8.62
  -2  -3 -17  196.01    6.78
   2   3 -17  210.82    8.25
  -2  -3 -17  211.47    7.21
   2   3 -16   69.96    4.85
  -2  -3 -16   74.91    4.25
  -2  -3 -16   65.62    3.99
   2   3 -16   71.13    4.82
  -2  -3 -16   74.98    4.36
   2   3 -15   59.17    4.37
  -2  -3 -15   58.57    3.65
   2   3 -15   58.04    4.28
  -2  -3 -15   55.25    3.66
   2   3 -14  282.29    9.30
   2   3 -13   62.04    3.23
   2   3 -13   66.63    4.49
   2   3 -12  220.06    5.92
   2   3 -12  212.20    7.81
   2   3 -11 1042.34   12.67
   2   3 -11 1031.37   16.06
   2   3 -10  634.24    9.77
   2   3 -10  647.74   11.90
   2   3  -9  842.35   10.97
   2   3  -9  847.58   12.66
   2   3  -8 2191.37   17.56
   2   3  -8 2252.60   18.94
   2   3  -7 1385.38   13.67
   2   3  -7 1374.24   13.63
   2   3  -6 1720.72   15.09
   2   3  -6 1673.10   13.99
   2   3  -5  283.32    6.16
   2   3  -5  267.75    5.28
   2   3  -5  273.07    4.93
   2  -3   4   44.88    1.94
   2   3  -4   45.43    2.02
   2   3  -3  680.72    9.77
   2  -3   3  681.47    7.05
   2   3  -3  695.25    7.52
   2  -3   2  681.24    6.86
   2   3  -2  690.77    7.58
   2   3  -1  789.24    9.54
   2  -3   1  784.66    3.46
   2   3   0  518.39    7.31
   2   3   0  500.91    6.62
   2   3   1  781.15    8.49
   2   3   1  777.28    8.32
   2   3   2  656.73    7.84
   2   3   2  646.65    7.33
   2   3   3  699.68    7.16
   2   3   3  670.28    7.10
   2   3   4   33.66    1.50
   2   3   4   37.48    1.80
  -2   3  -5  261.47    5.00
  -2   3  -6 1580.74   13.09
  -2   3  -7 1298.42   12.63
  -2   3  -8 2099.69   17.38
  -2   3  -9  759.34    9.38
  -2   3  -9  760.40   11.31
  -2   3 -10  606.67    8.60
  -2   3 -10  574.45   10.65
  -2   3 -11  941.28   10.88
  -2   3 -11  903.08   14.34
  -2   3 -12  220.97    7.60
  -2   3 -13   40.59    3.41
  -2   3 -14  290.08    9.17
   2  -3 -15   78.83    4.27
  -2   3 -15   67.43    4.62
  -2   3 -15   72.82    4.78
   2  -3 -15   81.93    4.53
   2  -3 -16   65.28    4.01
   2  -3 -16   60.84    4.02
  -2   3 -16   66.25    4.69
   2  -3 -16   62.10    3.96
  -2   3 -16   62.38    4.52
   2  -3 -16   63.68    4.05
   2  -3 -17  217.31    7.57
   2  -3 -17  222.00    7.53
  -2   3 -17  224.96    8.54
  -2   3 -17  212.51    8.16
   2  -3 -17  209.57    7.27
   2  -3 -18  227.44    7.55
  -2   3 -18  232.97    8.48
   2  -3 -18  224.13    7.66
  -2   3 -19  104.52    5.65
   2  -3 -19  106.20    5.22
   2  -3 -19  102.75    5.20
   2  -3 -20  160.60    6.23
  -2   3 -20  165.86    6.89
   2  -3 -20  157.39    6.26
  -2   3 -21  199.76    7.27
   2  -3 -21  205.44    6.80
   2  -3 -21  213.12    7.02
   2  -3 -22   36.84    2.85
  -2   3 -22   41.05    3.27
   2  -3 -22   38.87    2.95
   2   3  23  362.90    8.21
   2  -3 -23  380.77    8.37
   2  -3 -23  361.13    7.92
   2  -3 -24   60.77    3.01
   2   3  24   61.64    3.12
   2  -3 -25   81.75    2.98
   2   3  25   78.67    2.97
  -2   3 -26    7.47    0.94
   2   4 -25   66.82    2.36
  -2  -4 -25   67.64    2.43
   2  -4  25   66.86    2.72
  -2  -4 -24   30.31    2.06
   2  -4  24   28.02    1.81
   2   4 -24   28.42    2.01
  -2  -4 -23   46.05    2.79
   2  -4  23   42.59    2.62
   2   4 -23   37.58    2.77
  -2  -4 -22   70.95    3.69
   2  -4  22   64.87    3.53
   2   4 -22   64.39    3.83
  -2  -4 -21  369.71    8.66
   2  -4  21  364.67    8.79
   2   4 -21  365.86    9.51
   2   4 -20   30.90    3.17
  -2  -4 -20   30.09    2.64
  -2  -4 -20   31.90    2.90
   2   4 -20   27.21    3.08
   2   4 -19  246.63    8.57
  -2  -4 -19  241.77    7.57
   2   4 -19  246.23    8.79
  -2  -4 -19  255.64    7.42
  -2  -4 -18  147.59    6.11
   2   4 -18  146.04    7.04
  -2  -4 -18  146.64    5.72
   2   4 -18  139.93    6.72
  -2  -4 -17  104.82    4.91
   2   4 -17  107.11    6.10
  -2  -4 -17  110.15    5.37
   2   4 -16  321.55   10.74
  -2  -4 -16  308.62    8.14
   2   4 -16  318.63   10.54
  -2  -4 -16  301.46    8.62
   2   4 -15   98.84    5.93
  -2  -4 -15   80.14    4.23
   2   4 -15   92.82    5.76
  -2  -4 -15   91.80    4.85
   2   4 -14   89.36    5.85
  -2  -4 -14   77.61    4.56
   2   4 -14   76.23    5.27
   2   4 -13  872.90   12.73
   2   4 -13  867.69   17.35
   2   4 -12  114.82    4.69
   2   4 -12  115.32    6.07
   2   4 -11  963.20   13.21
   2   4 -11  945.29   16.23
   2   4 -10  110.92    4.49
   2   4 -10  100.44    5.04
   2   4  -9 1229.38   14.42
   2   4  -9 1253.29   16.31
   2   4  -8  636.28   10.25
   2   4  -8  647.77   10.96
   2   4  -7 1040.74   12.79
   2   4  -7 1021.15   12.85
   2   4  -6 1801.27   16.84
   2  -4   6 1776.18   13.71
   2   4  -5  110.52    4.29
   2  -4   5  111.70    3.24
   2   4  -5  108.97    3.34
   2   4  -4 1089.40   13.34
   2  -4   4 1064.92    9.30
   2   4  -4 1105.73   10.30
   2   4  -3 1098.63   13.67
   2  -4   3 1100.29    8.94
   2   4  -3 1128.72   10.31
   2   4  -2  695.42   10.67
   2   4  -2  730.20    8.29
   2   4  -1   33.63    2.40
   2   4  -1   34.04    1.88
   2   4   0  236.53    5.64
   2   4   0  255.72    5.03
   2   4   1   21.25    1.74
   2   4   1   18.09    1.48
   2   4   2  769.74    9.12
   2   4   2  759.84    9.09
   2   4   3 1150.82   11.57
   2   4   3 1129.83   10.54
   2   4   3 1156.74    9.26
   2   4   4 1112.70    9.59
   2   4   4 1082.42    9.49
   2   4   5  130.26    3.10
   2   4   5  129.36    3.54
   2   4   6 1770.89   10.29
   2   4   6 1718.47   13.58
  -2   4  -7 1084.10   12.70
  -2   4  -8  636.87   10.40
  -2   4  -9 1268.82   13.65
  -2   4  -9 1221.63   15.37
  -2   4 -10  105.88    4.07
  -2   4 -10  107.73    4.95
  -2   4 -11  993.91   12.57
  -2   4 -11  952.44   15.38
  -2   4 -12  106.45    5.56
  -2   4 -13  801.78   16.01
   2  -4 -14   78.60    4.39
  -2   4 -14   82.58    5.38
  -2   4 -14   75.95    5.26
   2  -4 -14   77.90    4.49
   2  -4 -15   83.00    4.59
  -2   4 -15   83.18    5.38
  -2   4 -15   81.83    5.41
   2  -4 -15   76.00    4.38
   2  -4 -16  307.52    8.81
  -2   4 -16  330.01   10.58
  -2   4 -16  322.61   10.36
   2  -4 -16  307.34    8.82
  -2   4 -17   96.22    5.81
   2  -4 -17   90.01    4.89
   2  -4 -17   84.41    4.75
   2  -4 -17   94.22    4.89
  -2   4 -18  146.67    6.93
   2  -4 -18  145.46    6.13
   2  -4 -18  144.05    6.14
   2  -4 -19  219.85    7.28
  -2   4 -19  236.53    8.49
   2  -4 -19  221.60    7.50
   2  -4 -20   34.75    3.01
  -2   4 -20   31.38    3.39
   2  -4 -20   27.22    2.88
   2  -4 -21  387.75    8.93
   2  -4 -21  380.42    9.06
   2   4  21  371.56    8.99
   2  -4 -22   70.57    3.68
   2  -4 -22   66.70    3.74
   2   4  22   67.66    3.60
   2   4  23   35.60    2.42
   2  -4 -23   40.46    2.73
   2  -4 -23   39.10    2.57
   2  -4 -24   21.31    1.72
   2   4  24   20.65    1.61
   2  -4 -25   65.42    2.39
  -2   4 -25   62.06    2.66
  -2  -5 -24   16.22    1.35
   2  -5  24   13.14    1.32
   2   5 -24   12.80    1.28
   2   5 -23  219.88    5.86
  -2  -5 -23  223.95    5.42
   2   5 -22   57.44    3.48
  -2  -5 -22   55.33    3.10
   2   5 -21   85.36    4.59
  -2  -5 -21   86.70    4.10
   2   5 -20  129.71    5.94
  -2  -5 -20  141.87    5.50
  -2  -5 -20  130.69    4.91
  -2  -5 -19    4.60    1.38
  -2  -5 -19    7.35    1.86
   2   5 -19    5.72    1.93
  -2  -5 -18  477.60   10.69
  -2  -5 -18  464.46    9.65
   2   5 -18  464.20   12.14
  -2  -5 -17  107.22    5.29
  -2  -5 -17  111.48    4.87
   2   5 -17  119.24    6.57
   2   5 -16  123.44    6.79
  -2  -5 -16  118.20    5.61
   2   5 -15   52.93    4.69
  -2  -5 -15   50.39    3.83
   2   5 -15   55.16    4.91
   2   5 -14  435.43   13.31
   2   5 -14  434.39    9.65
  -2  -5 -14  413.42   10.27
   2   5 -14  438.99   13.24
   2   5 -13    3.69    1.77
   2   5 -13    5.41    1.44
   2   5 -13    5.88    1.53
  -2  -5 -13    1.71    1.12
  -2  -5 -12  490.36   10.89
   2   5 -12  475.47    9.99
   2   5 -12  496.28   13.10
   2   5 -11  216.02    6.78
   2   5 -10  716.52   12.09
   2   5  -9  598.97   10.86
   2   5  -8 1059.00   14.26
   2   5  -7  409.96    8.83
   2   5  -6   34.13    2.84
   2   5  -5  323.35    7.93
   2   5  -5  293.20    5.84
   2   5  -4   90.93    4.44
   2   5  -4   87.31    3.16
   2   5  -3  507.73   10.23
   2   5  -3  469.52    7.20
   2   5  -2 1441.13   17.05
   2   5  -2 1454.42   12.41
   2   5  -1  313.28    7.66
   2   5  -1  328.08    6.00
   2   5   0  208.78    6.00
   2   5   0  213.03    4.91
   2   5   1  295.34    6.71
   2   5   1  286.79    5.86
   2   5   2 1396.63   13.82
   2   5   2 1464.07   13.40
   2   5   3  479.62    7.66
   2   5   3  489.25    8.05
   2   5   4   92.25    3.59
   2   5   4   90.12    3.15
   2   5   5  329.72    5.55
   2   5   5  318.46    7.01
   2   5   6   33.84    1.92
   2   5   7  447.69    7.34
  -2   5  -7  437.54    8.60
   2   5   8 1033.88   11.94
  -2   5  -8 1023.32   13.33
   2   5   9  571.80    9.61
  -2   5  -9  578.62   10.16
  -2   5 -10  693.68   11.33
  -2   5 -11  193.28    6.20
   2  -5 -12  475.88   10.53
   2  -5 -12  445.85   10.50
  -2   5 -12  478.04    9.84
   2  -5 -13    5.12    1.57
   2  -5 -13    5.83    1.61
  -2   5 -13    4.64    1.58
   2  -5 -13    0.84    1.62
   2  -5 -14  432.95   10.75
  -2   5 -14  417.89   12.49
   2  -5 -14  436.04   10.65
   2  -5 -15   54.73    3.89
  -2   5 -15   53.87    4.50
   2  -5 -15   53.94    3.95
   2  -5 -16  113.73    5.51
   2  -5 -16  105.30    5.34
   2  -5 -17  116.02    5.49
   2  -5 -17  107.94    5.40
   2  -5 -18  529.09   11.31
   2   5  18  541.10   11.80
   2  -5 -18  516.21   11.42
   2   5  19   13.53    2.07
   2  -5 -19    8.74    2.07
   2  -5 -19    7.28    1.74
   2  -5 -20  145.75    5.57
   2  -5 -20  150.92    5.80
   2   5  20  142.13    5.48
   2  -5 -21   85.92    4.12
   2  -5 -21   90.15    4.35
   2   5  21   86.45    3.93
   2  -5 -22   64.75    3.41
   2  -5 -22   61.35    3.16
   2  -5 -23  224.52    5.44
   2  -5 -23  227.24    5.68
   2  -5 -24   14.88    1.29
  -2   5 -24   17.60    1.59
  -2   5 -25   19.28    1.30
   2   6 -24   95.22    2.82
  -2  -6 -23   13.66    1.34
   2  -6  23   13.51    1.28
   2   6 -23   13.10    1.51
  -2  -6 -22  108.81    3.85
   2  -6  22   95.74    3.70
   2   6 -22  105.66    4.27
   2   6 -21   87.30    4.39
  -2  -6 -21   93.80    3.97
  -2  -6 -20    8.71    1.62
   2   6 -20   16.25    2.51
   2   6 -19  153.27    6.65
  -2  -6 -19  159.07    5.86
   2   6 -18  192.31    7.80
  -2  -6 -18  197.70    6.81
   2   6 -17  422.97   12.09
  -2  -6 -17  417.93   10.16
   2   6 -16  314.21   10.87
  -2  -6 -16  316.47    9.08
   2   6 -15    0.04    1.75
  -2  -6 -15    0.07    1.46
  -2  -6 -14  131.74    6.05
   2   6 -14  143.34    5.89
   2   6 -14  147.07    8.13
  -2  -6 -13   48.71    3.79
   2   6 -13   44.90    3.56
   2   6 -13   42.35    4.61
  -2  -6 -12  191.11    7.15
   2   6 -12  198.28    6.95
   2   6 -12  205.03    9.28
  -2  -6 -11  103.08    5.15
   2   6 -11  112.19    6.56
   2   6 -11   95.89    4.97
   2   6 -10   42.82    3.99
   2   6 -10   44.59    3.46
   2   6  -9  298.10    8.43
   2   6  -8  266.68    7.76
   2   6  -7  141.59    5.76
   2   6  -6 1270.63   16.94
   2   6  -5  202.31    6.91
   2   6  -4 1226.44   17.08
   2   6  -4 1150.28   12.03
   2   6  -3   50.39    3.81
   2   6  -3   41.19    2.32
   2   6  -2  840.74   14.54
   2   6  -2  834.26   10.11
   2   6  -1   62.46    3.96
   2   6  -1   58.17    2.70
   2   6   0 1100.80   15.33
   2   6   0 1125.76   11.87
   2   6   1   56.89    3.39
   2   6   1   59.52    2.81
   2   6   2  933.22   12.67
   2   6   2  954.03   11.39
   2   6   3   42.00    2.62
   2   6   3   44.25    2.59
   2   6   4 1291.03   13.05
   2   6   4 1268.45   14.05
  -2   6  -5  185.54    6.21
   2   6   5  197.83    5.77
   2   6   6 1309.34   15.13
  -2   6  -6 1307.86   16.18
   2   6   7  137.38    5.16
  -2   6  -7  143.90    5.55
  -2   6  -8  291.26    7.89
   2   6   8  315.56    8.10
  -2   6  -9  311.26    8.27
  -2   6 -10   41.39    3.28
   2  -6 -10   38.75    3.09
   2  -6 -10   39.21    3.17
  -2   6 -11   85.48    4.62
   2  -6 -11   85.13    4.62
   2  -6 -11   89.56    4.72
   2  -6 -11   91.60    4.85
  -2   6 -12  173.99    6.44
   2  -6 -12  177.28    6.93
   2  -6 -12  172.99    6.73
   2  -6 -12  174.26    6.87
   2  -6 -13   40.38    3.45
   2  -6 -13   43.99    3.74
   2  -6 -13   47.27    3.78
   2  -6 -14  131.84    6.22
   2  -6 -14  131.80    6.09
   2  -6 -15    3.00    1.30
   2  -6 -15    0.95    1.22
   2  -6 -16  300.92    8.89
   2  -6 -16  302.78    8.93
   2  -6 -17  393.43    9.91
   2  -6 -17  409.20   10.19
   2  -6 -18  186.51    6.63
   2  -6 -18  186.11    6.81
   2  -6 -19  144.20    5.60
   2  -6 -19  147.81    5.79
   2  -6 -20   15.00    1.92
   2  -6 -20   13.24    2.05
   2  -6 -21   92.52    3.93
   2  -6 -21   96.01    4.10
   2  -6 -22   95.45    3.62
   2  -6 -22   95.75    3.75
  -2   6 -22   95.68    3.91
  -2   6 -23   16.49    1.52
   2  -6 -23   15.25    1.43
   2  -6 -23   15.80    1.36
  -2   6 -24   89.46    2.68
   2   7 -23   17.42    1.28
  -2  -7 -22  111.36    3.34
   2   7 -22  115.90    3.95
  -2  -7 -21   35.53    2.27
   2   7 -21   39.41    2.77
  -2  -7 -20  244.68    6.15
   2   7 -20  250.57    7.26
  -2  -7 -19   40.76    2.83
   2   7 -19   41.05    3.47
  -2  -7 -18  204.97    6.55
   2  -7  18  226.72    7.03
   2   7 -18  225.66    8.19
  -2  -7 -17  103.11    5.07
   2   7 -17  109.77    6.22
  -2  -7 -16  350.32    9.37
   2   7 -16  355.13   11.44
  -2  -7 -15  296.91    8.92
   2   7 -15  309.05   11.20
  -2  -7 -14  271.40    8.70
   2   7 -14  298.31   11.40
  -2  -7 -13   81.77    5.05
   2   7 -13   84.67    6.51
   2   7 -13   77.56    4.67
  -2  -7 -12  111.05    5.56
   2   7 -12  113.69    5.56
   2   7 -12  106.30    6.95
  -2  -7 -11    9.33    2.01
   2   7 -11   13.61    2.28
   2   7 -11   12.85    3.02
   2   7 -10  887.80   15.41
   2   7 -10  906.91   17.91
   2   7  -9  281.24    8.67
   2  -7   9  293.24    9.33
   2   7  -9  301.00    9.86
   2   7  -8  472.67   11.17
   2   7  -8  500.55   12.15
   2  -7   8  502.05   11.76
   2   7  -7  783.87   14.35
   2   7  -6   88.56    5.01
  -2   7   6   89.62    4.17
   2   7  -5  383.27   10.24
  -2   7   5  362.48    8.85
   2   7  -4  108.61    5.68
   2   7  -3  303.37    6.39
   2   7  -3  309.52    9.65
   2   7  -2  577.66    8.68
   2   7  -2  565.31   12.96
   2   7  -1   99.28    3.66
   2   7  -1   93.95    5.31
   2   7   0  180.97    4.92
   2   7   0  166.96    6.66
   2   7   1   97.51    3.69
   2   7   1   92.47    4.72
  -2   7  -1   95.43    4.93
   2   7   2  592.01    9.27
   2   7   2  592.23   11.10
  -2   7  -2  589.15   11.96
   2   7   3  305.43    6.83
   2   7   3  291.00    7.33
  -2   7  -3  303.96    8.50
   2   7   4  130.82    4.63
   2   7   4  118.37    4.41
  -2   7  -4  125.28    5.61
   2   7   5  404.81    8.38
  -2   7  -5  405.04    9.97
  -2   7  -6   63.22    4.22
   2  -7  -7  847.45   13.90
   2  -7  -7  827.81   13.40
   2  -7  -8  490.91   10.85
  -2   7  -8  478.99   11.22
   2  -7  -8  509.71   10.75
   2  -7  -9  261.90    8.09
  -2   7  -9  259.20    8.35
   2  -7  -9  277.42    8.17
   2  -7 -10  793.51   14.26
  -2   7 -10  811.90   14.94
   2  -7 -10  808.58   14.20
  -2   7 -11    5.76    1.80
   2  -7 -11    8.04    1.94
   2  -7 -11    8.53    1.88
   2  -7 -11    8.33    1.77
   2  -7 -12   74.33    4.69
   2  -7 -12   74.41    4.57
   2  -7 -12   69.61    4.58
  -2   7 -12   71.96    4.51
   2  -7 -13   70.20    4.75
   2  -7 -13   67.64    4.58
   2  -7 -13   68.66    4.60
   2  -7 -14  259.91    8.64
   2  -7 -14  261.98    8.66
   2  -7 -15  281.62    8.71
   2  -7 -15  275.40    8.62
   2  -7 -16  353.96    9.46
   2  -7 -16  358.75    9.57
   2  -7 -17   96.11    4.88
   2  -7 -17   97.18    5.01
   2  -7 -18  232.63    7.02
   2  -7 -18  251.63    7.54
   2  -7 -19   38.38    2.80
  -2   7 -19   37.60    2.90
   2  -7 -19   38.04    2.95
   2  -7 -20  254.54    6.32
  -2   7 -20  242.88    6.54
   2  -7 -20  248.23    6.52
   2  -7 -21   36.22    2.27
  -2   7 -21   37.86    2.44
   2  -7 -21   37.61    2.45
   2  -7 -22  109.66    3.31
  -2   7 -22  107.76    3.41
   2  -7 -22  110.55    3.57
   2  -7 -23   15.76    1.20
   2   8 -22   69.32    2.45
   2   8 -21   33.18    2.16
  -2  -8 -21   29.65    1.68
  -2  -8 -20    7.50    1.18
   2   8 -20    6.06    1.34
   2   8 -19   18.71    2.23
  -2  -8 -19   18.21    1.83
   2   8 -18   45.37    3.50
  -2  -8 -18   43.26    2.88
   2   8 -17  179.98    7.30
  -2  -8 -17  184.83    6.14
   2   8 -16  128.77    6.66
  -2  -8 -16  121.19    5.40
   2   8 -15   96.93    6.19
   2  -8  15  104.46    5.28
  -2  -8 -15   97.88    5.08
   2  -8  14  216.03    7.86
   2   8 -14  219.00    9.64
  -2  -8 -14  196.52    7.31
  -2  -8 -13   10.42    2.35
   2  -8  13   11.10    2.20
   2   8 -13    7.86    2.85
   2  -8  12   85.26    5.42
   2   8 -12   75.25    5.78
  -2  -8 -12   80.00    4.86
   2   8 -11   18.36    3.14
   2  -8  11   22.84    3.04
  -2  -8 -11   16.08    2.46
   2   8 -10  355.87   10.14
   2   8 -10  333.54   11.11
   2  -8  10  347.47   10.42
   2   8  -9  128.06    6.24
   2   8  -9  126.80    6.70
   2  -8   9  131.11    6.56
   2   8  -8  112.50    5.56
   2   8  -8   95.20    5.39
   2  -8   8  109.86    5.91
   2   8  -8  102.29    5.82
   2   8  -7   57.36    4.23
   2   8  -7   56.01    4.24
   2   8  -7   61.52    4.46
   2  -8   7   58.68    4.34
   2   8  -6  385.50   10.57
   2   8  -6  418.07   11.42
   2  -8   6  425.05   10.78
   2   8  -6  397.59   10.38
   2   8  -5  224.80    8.23
  -2   8   5  231.15    7.38
   2   8  -5  220.31    8.46
   2   8  -5  219.34    7.61
   2  -8   5  241.07    7.95
   2   8  -4  428.02   11.48
   2   8  -4  403.15   11.58
  -2   8   4  392.29   10.07
   2   8  -4  405.92    9.94
   2  -8   4  433.10   10.33
   2   8  -3  625.62   14.29
   2   8  -3  598.66   14.45
  -2   8   3  598.36   12.97
   2  -8   3  617.48   12.09
   2   8  -3  601.97   11.85
  -2   8   2   13.39    2.32
   2   8  -2   16.71    2.65
   2   8  -1  148.88    7.05
  -2   8   1  151.07    7.02
   2   8   0   78.57    4.96
  -2   8   0   72.27    4.86
   2   8   0   75.75    5.74
  -2   8  -1  168.54    7.22
   2   8   1  155.95    6.58
   2   8   1  172.44    8.41
  -2   8  -2   22.59    2.82
   2   8   2   26.90    2.79
   2   8   2   25.13    3.68
   2   8   3  639.27   11.63
  -2   8  -3  628.09   13.54
   2  -8  -3  623.04   12.55
   2   8   3  651.57   15.30
  -2   8  -4  423.71   11.19
   2  -8  -4  446.06   10.59
  -2   8  -5  267.77    8.92
   2   8   5  260.68    9.25
   2  -8  -5  267.62    8.26
  -2   8  -6  437.97   11.42
   2  -8  -6  433.57   10.08
   2   8   6  442.28   11.75
   2  -8  -6  437.55   10.54
  -2   8  -7   63.61    4.57
   2  -8  -7   61.49    4.07
   2   8   7   52.72    4.20
   2  -8  -7   60.92    4.15
  -2   8  -8  117.78    6.13
   2  -8  -8  112.00    5.42
   2   8   8  119.15    5.81
   2  -8  -8  121.60    5.76
   2  -8  -9  129.24    6.06
  -2   8  -9  140.20    6.62
   2  -8  -9  132.34    5.96
   2  -8 -10  306.12    9.17
   2  -8 -10  305.92    8.98
   2  -8 -11   18.19    2.52
   2  -8 -11   16.17    2.50
   2  -8 -11   16.57    2.58
   2  -8 -12   66.81    4.44
   2  -8 -12   61.62    4.39
   2  -8 -12   58.83    4.33
   2  -8 -13   10.54    2.37
   2  -8 -13   12.95    2.40
   2  -8 -13    8.93    2.26
   2  -8 -14  188.82    7.16
   2  -8 -14  181.48    7.06
   2  -8 -15   91.11    4.96
  -2   8 -15   92.83    5.03
   2  -8 -15   89.83    4.96
   2  -8 -16  121.85    5.42
  -2   8 -16  126.96    5.47
   2  -8 -16  130.81    5.62
   2  -8 -17  181.19    6.14
  -2   8 -17  187.00    6.23
   2  -8 -17  185.23    6.30
   2  -8 -18   41.29    2.87
  -2   8 -18   41.94    2.86
   2  -8 -18   45.18    3.12
   2  -8 -19   16.63    1.74
  -2   8 -19   16.73    1.75
   2  -8 -19   17.15    1.89
  -2   8 -20    4.43    0.97
   2  -8 -20    3.76    0.90
   2  -8 -20    6.06    1.19
   2  -8 -21   28.34    1.81
   2  -8 -21   26.76    1.60
   2  -8 -22   64.04    2.16
   2   9 -20   74.57    2.83
  -2  -9 -20   69.90    2.24
   2   9 -19  120.15    4.18
  -2  -9 -19  114.56    3.43
   2   9 -18   61.29    3.43
  -2  -9 -18   59.24    2.85
   2   9 -17  148.63    5.78
  -2  -9 -17  145.74    4.83
   2   9 -16   59.48    4.11
  -2  -9 -16   52.43    3.22
   2   9 -15  157.33    7.07
  -2  -9 -15  153.76    5.78
   2   9 -14   65.91    5.09
  -2  -9 -14   60.76    4.02
   2   9 -13  307.89   10.87
  -2  -9 -13  300.59    8.86
   2   9 -12   44.34    4.43
  -2  -9 -12   40.01    3.51
   2   9 -11   68.29    5.16
   2  -9  11   74.73    4.76
  -2  -9 -11   67.21    4.40
   2  -9  10  186.95    7.39
   2   9 -10  187.78    8.20
  -2  -9 -10  191.10    7.31
   2   9  -9  318.37    9.09
   2  -9   9  294.83    9.31
   2   9  -9  296.27    9.99
   2   9  -8  296.29    9.15
   2  -9   8  303.10    9.39
   2   9  -8  284.33    9.56
   2  -9   7  340.34    9.81
   2   9  -7  315.56    9.80
   2   9  -7  331.00    9.87
   2  -9   6  171.77    6.96
   2   9  -6  162.45    6.90
   2   9  -6  183.92    7.90
   2   9  -6  165.04    7.30
   2   9  -5   64.33    4.31
   2   9  -5   68.99    5.06
   2   9  -5   52.82    4.28
   2   9  -4  242.21    7.93
   2   9  -4  251.05    9.28
   2   9  -4  248.18    9.48
   2   9  -3  119.72    6.56
   2   9  -3  112.51    5.38
   2   9  -3  115.12    6.75
  -2   9   3  118.21    6.22
   2   9  -2  151.58    7.62
   2   9  -2  141.89    5.86
   2   9  -2  128.88    6.94
  -2   9   2  151.69    7.22
   2   9  -1   63.70    5.26
   2   9  -1   58.35    3.82
   2   9  -1   61.02    4.77
  -2   9   1   62.58    4.83
   2   9   0   70.63    5.74
   2   9   0   77.14    5.14
  -2   9   0   72.60    5.28
   2   9   1   70.51    5.65
   2   9   1   57.85    4.32
  -2   9  -1   69.22    5.12
   2   9   2  135.52    7.53
   2  -9  -2  144.78    6.45
  -2   9  -2  143.99    7.20
   2   9   3  119.63    6.94
   2  -9  -3  121.20    5.86
  -2   9  -3  121.96    6.72
   2  -9  -4  254.74    8.03
   2   9   4  272.37   10.10
   2  -9  -4  257.54    8.34
  -2   9  -4  262.86    9.47
   2  -9  -5   59.42    4.06
   2   9   5   61.19    4.93
   2  -9  -5   60.05    4.25
  -2   9  -5   60.30    4.61
   2  -9  -6  149.38    6.18
   2   9   6  155.19    7.30
   2  -9  -6  153.22    6.50
  -2   9  -6  159.23    7.48
   2  -9  -7  292.23    8.68
   2  -9  -7  309.17    9.16
   2   9   7  313.45    9.88
   2  -9  -8  294.95    8.73
   2   9   8  305.27    9.34
   2  -9  -8  311.06    9.21
   2  -9  -9  255.82    8.25
   2  -9  -9  251.67    8.41
   2   9   9  258.06    8.28
   2  -9 -10  167.31    6.83
   2  -9 -10  171.48    6.99
   2  -9 -10  177.80    7.07
   2  -9 -11   60.92    4.31
   2  -9 -11   50.07    3.94
   2  -9 -11   57.57    4.16
   2  -9 -12   33.20    3.31
   2  -9 -12   33.71    3.44
   2  -9 -12   32.06    3.16
   2  -9 -13  294.47    8.76
   2  -9 -13  299.32    8.99
   2  -9 -13  286.79    8.69
   2  -9 -14   60.87    4.03
   2  -9 -14   62.86    4.16
   2  -9 -15  150.48    5.72
   2  -9 -15  144.59    5.68
   2  -9 -16   53.22    3.29
   2  -9 -16   49.75    3.30
   2  -9 -17  157.24    5.05
   2  -9 -17  154.12    5.16
   2  -9 -18   67.00    3.03
   2  -9 -18   66.44    3.15
   2  -9 -19  119.14    3.52
   2  -9 -19  117.08    3.72
   2  -9 -20   76.72    2.33
   2  -9 -20   78.32    2.63
  -2 -10 -18   49.73    1.97
   2  10 -18   51.58    2.34
  -2 -10 -17   81.09    2.98
   2  10 -17   82.16    3.45
  -2 -10 -16   32.73    2.24
   2  10 -16   35.77    2.67
  -2 -10 -15   64.30    3.30
   2  10 -15   56.91    3.70
  -2 -10 -14  122.56    4.81
   2  10 -14  128.37    5.75
  -2 -10 -13    8.51    1.66
   2  10 -13   11.47    2.27
   2  10 -12   23.52    2.97
  -2 -10 -12   21.30    2.47
   2  10 -11   30.67    3.41
  -2 -10 -11   27.72    2.85
   2  10 -10  112.35    5.89
  -2 -10 -10  104.85    5.16
   2  10  -9    2.68    1.48
   2  10  -8  103.42    5.63
   2  10  -8  102.56    5.37
   2  10  -7   71.13    4.60
   2  10  -7   70.17    4.62
   2  10  -6  121.33    5.81
   2  10  -6  124.14    6.25
   2  10  -5  157.24    6.39
   2  10  -5  149.11    7.04
   2  10  -4   98.12    5.02
   2  10  -4   91.31    5.72
   2  10  -3  556.94   11.46
   2  10  -3  516.70   13.78
   2  10  -2  220.74    9.36
   2  10  -1   58.90    5.19
   2 -10   0   10.68    2.35
   2  10   0   14.27    3.20
   2 -10  -1   87.71    5.17
   2  10   1   85.11    6.27
   2 -10  -2  240.90    8.27
   2  10   2  243.96   10.38
   2 -10  -3  578.66   11.95
   2 -10  -3  563.19   12.48
   2  10   3  576.86   15.16
   2 -10  -4   89.83    4.90
   2 -10  -4   89.40    5.08
   2  10   4   95.42    6.28
   2 -10  -5  169.82    6.55
   2 -10  -5  163.03    6.72
   2  10   5  181.09    8.17
   2 -10  -6  123.35    5.63
   2  10   6  123.40    6.39
   2 -10  -6  120.74    5.83
   2  10   7   60.25    4.39
   2 -10  -7   55.53    3.93
   2 -10  -7   56.15    4.09
   2  10   8   92.51    5.14
   2 -10  -8   91.44    5.05
   2 -10  -8   92.08    4.93
   2  10   9    3.15    1.44
   2 -10  -9    4.68    1.70
   2 -10  -9    5.81    2.04
   2 -10 -10  103.52    5.18
   2 -10 -10  101.28    5.26
   2 -10 -10  102.63    5.19
   2 -10 -11   26.65    2.81
   2 -10 -11   21.95    2.61
   2 -10 -11   26.54    2.81
   2 -10 -12   19.44    2.50
   2 -10 -12   15.76    2.21
   2 -10 -12   15.30    2.20
   2 -10 -13   10.85    1.93
   2 -10 -13    8.28    1.78
   2 -10 -14  131.31    5.04
   2 -10 -14  129.55    5.01
   2 -10 -15   70.13    3.47
   2 -10 -15   65.60    3.40
   2 -10 -16   35.85    2.29
   2 -10 -17   93.38    3.18
   2 -10 -17   90.45    3.30
   2 -10 -18   45.87    1.90
   2 -10 -18   47.73    2.16
  -2 -11 -16   83.03    2.43
  -2 -11 -15   27.95    1.77
   2  11 -15   29.09    1.90
  -2 -11 -14   17.95    1.65
   2  11 -14   16.60    1.70
  -2 -11 -13   42.00    2.61
   2  11 -13   42.65    2.81
  -2 -11 -12   23.92    2.17
   2  11 -12   19.14    2.10
  -2 -11 -11  108.95    4.65
   2  11 -11  115.44    4.99
  -2 -11 -10    4.44    1.37
   2  11 -10    3.98    1.20
   2  11  -9   94.44    4.68
  -2 -11  -9   89.05    4.47
   2  11  -8   23.37    2.44
   2  11  -7    8.93    1.87
   2  11  -7   11.89    1.87
   2  11  -6   14.51    2.40
   2  11  -6   13.43    1.91
   2  11  -5   12.04    2.37
   2  11  -4   84.44    5.41
   2  11  -3   59.91    4.75
   2 -11   2   22.90    2.86
   2  11  -2   27.42    3.81
   2 -11   1  102.82    5.51
   2  11  -1   98.27    6.39
   2 -11   0   -0.41    1.53
   2 -11   0    1.56    1.43
   2  11   0    0.21    2.17
   2 -11  -1   97.63    4.92
   2 -11  -1  101.71    5.27
   2  11   1   94.36    6.51
   2 -11  -2   28.06    2.83
   2 -11  -2   24.28    2.81
   2  11   2   24.26    3.85
   2 -11  -3   47.83    3.50
   2 -11  -3   57.05    3.98
   2  11   3   52.45    4.80
   2 -11  -4   80.65    4.45
   2 -11  -4   83.94    4.71
   2  11   4   94.53    5.93
   2 -11  -5   11.23    1.98
   2 -11  -5   13.92    2.26
   2  11   5   15.78    2.76
   2 -11  -6    9.46    1.77
   2 -11  -6    8.80    1.78
   2  11   6   12.28    2.46
   2 -11  -7   10.38    1.89
   2 -11  -7   11.85    2.03
   2  11   7   12.25    2.22
   2 -11  -8   15.85    2.21
   2 -11  -8   21.72    2.39
   2 -11  -9   85.24    4.41
  -2  11  -9   81.41    3.89
   2 -11  -9   82.80    4.34
   2 -11  -9   84.36    4.47
   2 -11 -10    3.66    1.40
   2 -11 -10    6.91    1.64
   2 -11 -10    8.34    1.66
   2 -11 -11  113.83    4.65
   2 -11 -11  109.75    4.80
   2 -11 -11  106.43    4.63
   2 -11 -12   26.50    2.37
   2 -11 -12   28.15    2.44
   2 -11 -13   35.91    2.43
   2 -11 -13   38.94    2.54
   2 -11 -14   14.18    1.51
   2 -11 -14   13.80    1.54
   2 -11 -15   27.75    1.75
   2 -11 -15   27.53    1.83
   2 -11 -16   86.94    2.47
   2 -11 -16   86.18    2.70
  -2 -12 -13   60.63    2.19
  -2 -12 -12    2.88    0.74
  -2 -12 -11   42.19    2.40
  -2 -12 -10    5.78    1.05
  -2 -12  -9    3.44    1.12
  -2  12   9    3.02    0.91
  -2 -12  -8   10.08    1.56
  -2  12   8   10.93    1.49
  -2 -12  -7   72.33    3.72
  -2  12   7   68.74    3.63
   2 -12   6   15.89    2.20
   2 -12   5   72.54    4.40
   2  12  -4   13.61    2.32
   2 -12   4   13.75    2.18
   2 -12   3  278.56    8.22
   2  12  -3  275.71    8.88
   2 -12   2   82.71    4.57
   2  12  -2   74.98    5.03
   2  12  -1   16.51    2.81
   2 -12   1   15.05    2.34
   2 -12   0   99.32    4.31
   2 -12   0  103.29    4.93
   2  12   0   99.54    6.11
   2 -12  -1   22.53    2.22
   2  12   1   22.83    3.26
   2 -12  -1   22.12    2.53
   2 -12  -2   92.78    4.22
   2 -12  -2   86.95    4.45
   2  12   2   81.89    5.45
   2 -12  -3  271.21    7.13
   2 -12  -3  275.46    7.62
   2  12   3  277.07    9.26
   2 -12  -4   10.70    1.74
   2  12   4   10.76    2.29
   2 -12  -4   12.53    1.87
   2 -12  -5   63.83    3.58
   2 -12  -5   63.03    3.67
   2  12   5   62.03    4.12
   2 -12  -6   11.23    1.77
   2 -12  -6   10.28    1.62
   2 -12  -7   70.44    3.67
   2 -12  -7   69.63    3.61
  -2  12  -7   62.03    3.36
   2 -12  -7   69.45    3.71
   2 -12  -8   12.20    1.66
  -2  12  -8   11.76    1.48
   2 -12  -8   12.28    1.83
   2 -12  -8   10.58    1.60
   2 -12  -9    3.72    1.06
   2 -12  -9    3.97    1.10
   2 -12  -9    4.57    1.14
   2 -12 -10    5.39    1.16
   2 -12 -10    5.41    1.11
   2 -12 -11   38.80    2.27
   2 -12 -11   40.22    2.27
   2 -12 -12    4.56    0.91
   2 -12 -12    4.16    0.85
   2 -12 -13   53.56    2.04
   2 -13   9   23.42    1.66
  -2 -13  -9   20.31    1.37
   2 -13   8   20.00    1.79
  -2 -13  -8   19.68    1.49
   2 -13   7   37.17    2.41
  -2  13   7   37.50    2.09
  -2 -13  -7   37.86    2.21
   2 -13   6   52.34    2.94
  -2 -13  -6   46.63    2.52
  -2  13   6   46.30    2.59
  -2 -13  -5    5.14    1.05
   2 -13   5    7.35    1.47
  -2  13   5    7.39    1.33
   2 -13   4   31.32    2.39
  -2  13   4   28.13    2.34
   2 -13   3    5.28    1.27
  -2  13   3    3.79    1.26
   2 -13   2    9.80    1.54
  -2  13   2    9.05    1.69
   2 -13   1  128.56    4.71
  -2  13   1  118.56    5.10
   2 -13   0   15.66    1.92
  -2  13   0   11.18    2.01
   2 -13  -1  123.66    4.56
  -2  13  -1  109.86    4.85
   2 -13  -2    9.55    1.57
  -2  13  -2   10.46    1.75
   2 -13  -3    6.53    1.28
  -2  13  -3    6.87    1.32
   2 -13  -4   30.82    2.24
  -2  13  -4   30.88    2.40
   2 -13  -5    4.80    1.02
  -2  13  -5    5.04    1.12
   2 -13  -5    3.77    1.03
   2 -13  -6   49.47    2.59
  -2  13  -6   42.81    2.31
   2 -13  -6   49.44    2.66
   2 -13  -7   36.69    2.13
   2 -13  -7   40.05    2.28
   2 -13  -8   15.91    1.35
   2 -13  -9   19.32    1.32
  -2  14   2   29.79    1.82
  -2  14   1   15.96    1.46
  -2  14   0   33.63    2.03
  -2  14  -1   15.46    1.40
  -2  14  -2   32.05    1.80
   3   0   0    0.46    0.51
   3   0  -1  342.56    5.15
   3   0   1  341.83    5.40
   3   0   2  250.81    5.14
   3   0  -2  259.73    4.44
  -3   0  -3   33.69    0.82
   3   0  -3   33.52    0.88
   3   0   3   33.72    2.02
   3   0  -3   33.83    1.65
   3   0  -4 1464.11    7.89
  -3   0  -4 1435.92    7.17
   3   0  -4 1441.81   10.41
  -3   0  -5 1257.05    8.25
   3   0   5 1277.99   12.52
  -3   0  -6 9999.00   27.01
   3   0   6 9961.94   36.64
  -3   0  -7  167.91    4.14
   3   0  -7  185.43    4.76
  -3   0  -8   92.83    3.41
   3   0  -8   87.37    3.66
  -3   0  -9   14.46    1.60
   3   0  -9   15.06    1.62
  -3   0 -10   54.52    2.97
   3   0 -10   57.79    3.22
  -3   0 -11   52.16    3.01
   3   0 -11   44.93    2.93
  -3   0 -12   86.79    4.05
   3   0 -12  147.08    5.36
  -3   0 -13   64.85    3.75
   3   0 -13   61.63    3.66
  -3   0 -14 1126.93   15.71
   3   0 -14 1109.34   15.77
   3   0 -15  162.80    6.10
  -3   0 -15  173.61    6.46
   3   0 -15  162.19    6.22
   3   0 -16   23.64    2.64
  -3   0 -16   32.24    2.94
   3   0 -16   29.52    2.80
  -3   0 -16   26.93    2.82
   3   0 -17   19.70    2.47
   3   0 -17   20.97    2.36
  -3   0 -17   22.13    2.57
   3   0 -17   26.67    2.67
   3   0 -18    5.12    1.48
   3   0 -18    7.04    1.67
  -3   0 -18    6.58    1.78
   3   0 -19   91.76    4.84
  -3   0 -19   87.81    4.84
   3   0 -19   93.23    4.88
   3   0 -20   99.29    4.98
  -3   0 -20   98.92    4.93
   3   0  21    5.12    1.89
  -3   0 -21    8.71    1.82
   3   0 -21    7.05    1.56
   3   0  22  107.43    5.34
   3   0 -22  101.01    4.57
  -3   0 -22  104.04    4.52
   3   0  23   18.66    2.34
   3   0 -23   19.10    1.92
  -3   0 -23   18.51    1.86
   3   0  24  418.94    8.39
   3   0  24  411.29    8.05
  -3   0 -24  413.61    7.10
   3   0 -24  416.50    7.21
   3   0  25   36.57    2.14
   3   0  25   38.32    2.36
   3   0  26  577.90    7.05
   3  -1  26   20.41    1.35
   3  -1  25   25.56    1.91
   3  -1  25   26.91    1.95
   3  -1  24  159.08    5.17
   3  -1  24  163.17    5.23
  -3  -1 -24  157.66    4.31
  -3  -1 -23   35.46    2.46
   3   1 -23   39.57    2.58
   3  -1  23   37.48    2.99
   3   1 -22  494.74    9.87
  -3  -1 -22  492.63    9.42
   3  -1  22  486.77   10.83
   3   1 -21  165.28    6.18
  -3  -1 -21  165.51    5.94
   3  -1  21  169.04    6.88
   3   1 -20  415.03   10.15
  -3  -1 -20  415.51    9.66
   3   1 -19   75.99    4.52
  -3  -1 -19   68.57    4.18
   3   1 -18   20.77    2.58
  -3  -1 -18   21.92    2.62
   3   1 -17   16.68    2.27
  -3  -1 -17   13.79    1.84
   3   1 -17   16.55    2.19
   3   1 -17   14.36    2.10
  -3  -1 -16   82.11    4.47
   3   1 -16   86.20    4.91
   3   1 -16   85.91    4.84
  -3  -1 -16   84.04    4.56
   3   1 -16   83.14    4.56
   3   1 -15    9.12    1.65
  -3  -1 -15    7.70    1.47
  -3  -1 -14  185.46    6.25
   3   1 -14  184.92    6.81
  -3  -1 -13  259.09    7.08
   3   1 -13  257.64    7.82
  -3  -1 -12 1036.89   13.39
   3   1 -12 1030.79   15.26
  -3  -1 -11  356.54    7.47
   3   1 -11  364.54    8.89
  -3  -1 -10 2649.30   19.18
   3   1 -10 2572.11   23.00
  -3  -1  -9  190.68    4.95
   3   1  -9  200.24    5.87
  -3  -1  -8 2605.72   17.03
   3   1  -8 2610.80   19.15
  -3  -1  -7  480.94    6.83
   3   1  -7  487.12    7.44
   3   1  -6 1304.29   11.01
   3   1  -6 1333.52   10.56
   3   1  -5  129.64    3.45
   3  -1   5  125.16    4.02
   3   1  -5  131.74    2.91
   3   1  -4  295.61    5.05
   3  -1   4  278.46    5.76
   3   1  -4  286.02    3.73
   3   1  -3  118.68    3.21
   3  -1   3  110.34    3.56
   3   1  -2  558.33    7.00
   3  -1   2  544.13    7.57
   3   1  -1  272.10    4.95
   3  -1   1  271.25    4.44
   3   1   0 3473.01   17.80
   3  -1   0 3290.53   15.30
   3  -1  -1  271.41    4.24
   3   1   1  274.25    5.16
   3   1   2  538.11    7.50
   3  -1  -2  542.76    5.76
   3   1   3  111.75    3.52
   3  -1  -3  111.58    2.63
   3   1   4  301.30    5.96
  -3   1  -4  299.46    3.78
   3  -1  -4  307.74    4.41
   3   1   5  131.51    4.09
  -3   1  -5  124.36    2.72
   3   1   6 1324.14   13.41
  -3   1  -6 1308.13    9.89
  -3   1  -7  412.89    6.27
  -3   1  -8 2540.29   17.27
   3  -1  -8 2547.81   17.71
  -3   1  -9  165.17    4.91
   3  -1  -9  203.14    5.20
   3  -1 -10 2663.91   19.71
  -3   1 -10 2680.71   21.26
   3  -1 -11  313.05    7.11
  -3   1 -11  310.73    7.66
   3  -1 -12 1020.01   13.58
  -3   1 -12 1017.31   14.45
   3  -1 -13  256.06    7.09
  -3   1 -13  271.42    7.80
   3  -1 -14  172.44    6.06
  -3   1 -14  175.69    6.52
   3  -1 -15    2.52    1.01
   3  -1 -15    2.92    1.13
  -3   1 -15    2.77    1.16
   3  -1 -15    3.99    1.22
  -3   1 -16   96.22    5.18
   3  -1 -16  103.93    5.02
   3  -1 -16   89.20    4.62
   3  -1 -16  102.87    4.99
  -3   1 -16   99.07    5.19
   3  -1 -17   10.39    1.75
  -3   1 -17    9.48    1.97
   3  -1 -17   11.67    2.10
   3  -1 -17   13.62    1.86
   3  -1 -18   21.58    2.48
  -3   1 -18   22.09    2.64
   3  -1 -18   23.21    2.55
   3  -1 -19   69.10    4.25
  -3   1 -19   75.82    4.60
   3  -1 -19   74.35    4.28
  -3   1 -20  404.27    9.95
   3  -1 -20  411.18    9.77
   3  -1 -20  398.90    9.74
   3   1  21  155.53    6.60
  -3   1 -21  163.70    6.09
   3  -1 -21  155.98    5.80
   3   1  22  481.49   10.81
  -3   1 -22  506.44    9.87
   3  -1 -22  493.18    9.58
   3   1  23   39.39    2.99
   3  -1 -23   40.39    2.60
  -3   1 -23   40.13    2.61
   3   1  23   39.78    2.80
   3   1  24  165.62    5.31
   3  -1 -24  170.91    4.52
   3   1  24  165.09    4.81
   3   1  25   30.84    1.69
   3   1  25   30.55    2.02
   3   1  26   19.88    1.34
   3   1  26   21.30    1.37
   3  -2  25   84.92    3.29
   3  -2  25   85.65    3.10
   3  -2  24  278.60    6.49
   3  -2  24  277.16    6.62
  -3  -2 -24  275.43    5.41
  -3  -2 -23   59.07    2.98
   3  -2  23   60.01    3.49
  -3  -2 -22  122.11    4.65
   3   2 -22  129.78    5.12
   3  -2  22  128.89    5.48
   3   2 -21   75.24    4.19
  -3  -2 -21   85.34    4.18
   3   2 -21   88.88    4.25
   3  -2  21   87.41    5.05
   3   2 -20   33.72    3.20
  -3  -2 -20   34.02    2.92
   3   2 -20   36.71    3.04
   3  -2  20   37.79    3.69
   3   2 -19   13.15    1.86
  -3  -2 -19   12.75    1.98
   3   2 -19   11.95    2.17
   3   2 -18   20.47    2.39
  -3  -2 -18   21.18    2.44
   3   2 -18   22.62    2.74
   3   2 -17  177.51    7.30
   3   2 -17  177.57    7.28
  -3  -2 -17  183.33    6.59
   3   2 -16   84.65    5.10
   3   2 -16   92.07    5.31
   3   2 -16   85.70    5.11
  -3  -2 -16   82.44    4.47
   3   2 -15   70.71    4.63
  -3  -2 -15   81.63    4.26
   3   2 -15   82.05    5.00
   3   2 -15   81.87    4.96
  -3  -2 -15   80.04    4.33
  -3  -2 -14  516.11   10.33
   3   2 -14  508.60   12.12
   3   2 -14  488.88   12.78
  -3  -2 -13   79.87    3.91
   3   2 -13   73.29    4.59
  -3  -2 -12   15.05    1.74
   3   2 -12   20.34    2.54
   3   2 -11  204.99    7.18
   3   2 -10  489.27   10.15
   3   2  -9  876.51   12.45
   3   2  -8   78.28    3.66
   3   2  -8   87.60    3.59
   3   2  -7 1352.61   14.43
   3  -2   7 1322.85   14.25
   3   2  -7 1354.49   12.54
   3   2  -6 3498.67   23.23
   3   2  -6 3523.16   18.25
   3  -2   6 3597.92   22.37
   3   2  -6 3577.08   19.31
   3   2  -5  769.59   10.94
   3  -2   5  753.66    9.87
   3   2  -5  745.91    8.66
   3   2  -4  854.52   11.33
   3  -2   4  831.50    9.88
   3   2  -4  834.45    9.04
   3   2  -3 1975.71   16.41
   3  -2   3 1978.05   14.69
   3   2  -3 1945.72   13.87
   3   2  -2 1204.99   12.35
   3  -2   2 1199.89   11.12
   3   2  -2 1206.08   10.89
   3   2  -1  178.11    4.61
   3   2  -1  182.59    4.35
   3  -2   1  182.22    3.31
   3   2   0  214.52    4.78
   3  -2   0  210.10    3.34
   3   2   1  189.23    4.59
   3  -2  -1  190.80    3.04
   3   2   2 1236.92   11.91
   3   2   2 1242.20   11.40
   3  -2  -2 1237.01    7.53
   3   2   3 1999.52   14.91
   3  -2  -3 1981.53    9.64
   3   2   4  789.82    9.61
  -3   2  -5  727.70    7.50
   3   2   5  708.39    9.53
  -3   2  -6 3449.53   17.47
   3   2   6 3382.04   21.54
   3   2   7 1385.90   14.49
  -3   2  -7 1384.13   11.98
  -3   2  -8   40.40    2.32
  -3   2  -9  796.32   10.86
  -3   2 -10  529.89    9.70
  -3   2 -11  190.61    6.35
  -3   2 -12   18.67    2.30
   3  -2 -12   18.02    1.91
   3  -2 -13   91.57    4.27
  -3   2 -13   92.59    4.92
   3  -2 -14  527.13   10.50
  -3   2 -14  523.47   11.82
   3  -2 -15   74.45    4.16
  -3   2 -15   63.38    4.35
   3  -2 -15   76.19    4.32
  -3   2 -15   69.21    4.60
   3  -2 -15   67.90    3.90
   3  -2 -16   99.72    4.90
   3  -2 -16   96.89    4.89
  -3   2 -16   94.89    5.38
   3  -2 -16   92.54    4.74
   3  -2 -17  184.82    6.85
  -3   2 -17  181.44    7.32
   3  -2 -17  183.47    6.68
   3  -2 -18   22.83    2.56
  -3   2 -18   21.62    2.73
   3  -2 -18   24.36    2.55
   3  -2 -19   12.63    1.97
   3  -2 -19    8.24    1.99
  -3   2 -20   36.94    3.23
   3  -2 -20   32.50    2.87
   3   2  20   30.36    3.39
   3  -2 -20   31.91    2.95
  -3   2 -21   87.98    4.56
   3  -2 -21   77.61    4.00
   3   2  21   84.58    4.93
   3  -2 -21   89.61    4.50
   3   2  22  137.09    5.70
   3  -2 -22  138.21    4.96
  -3   2 -22  140.47    5.25
   3   2  22  138.86    5.20
   3  -2 -22  130.96    5.10
   3   2  23   51.80    3.27
   3   2  23   46.73    2.66
   3  -2 -23   48.57    2.73
   3   2  24  281.90    6.56
   3  -2 -24  286.24    5.53
   3   2  25   76.16    2.93
   3  -3  25   73.00    2.81
   3  -3  24   15.74    1.55
  -3  -3 -24   17.93    1.37
   3  -3  24   17.64    1.81
  -3  -3 -23  156.05    4.48
   3   3 -23  161.11    4.58
   3  -3  23  154.32    5.07
  -3  -3 -22  133.20    4.62
   3   3 -22  139.30    4.96
   3  -3  22  140.23    5.40
  -3  -3 -21  136.48    5.00
   3   3 -21  134.77    5.40
   3  -3  21  134.67    5.75
  -3  -3 -20  167.48    5.82
   3   3 -20  171.72    6.59
   3   3 -20  164.52    6.40
   3  -3  20  178.93    7.04
  -3  -3 -19  321.38    8.29
   3   3 -19  315.32    9.29
   3  -3  19  331.54    9.94
   3   3 -18   73.61    4.77
  -3  -3 -18   75.14    4.19
   3   3 -18   70.99    4.71
   3  -3  18   75.96    5.01
   3   3 -17   58.59    4.42
  -3  -3 -17   54.15    3.67
   3   3 -16   68.09    4.89
   3   3 -16   79.28    5.10
  -3  -3 -16   74.77    4.17
   3   3 -15   15.60    2.42
  -3  -3 -15   12.34    1.81
  -3  -3 -15   15.28    2.12
   3   3 -15   11.76    2.06
   3   3 -14   34.04    3.71
  -3  -3 -14   35.97    2.82
   3   3 -14   39.91    3.79
   3   3 -14   40.68    3.88
   3   3 -13   92.76    5.61
   3   3 -13   96.56    6.26
   3   3 -12  167.02    7.15
   3   3 -11  691.89   11.40
   3   3 -11  708.00   13.61
   3   3 -10  680.34   11.18
   3   3 -10  699.51   12.50
   3   3  -9  675.63   10.99
   3   3  -9  660.53   11.28
   3  -3   9  661.95   11.27
   3   3  -8  703.35   11.12
   3   3  -8  694.68   10.58
   3  -3   8  691.42   10.91
   3   3  -7 1359.95   15.40
   3   3  -7 1350.21   13.55
   3  -3   7 1343.99   14.45
   3   3  -6  102.01    4.36
   3   3  -6  107.73    3.63
   3  -3   6  104.56    3.95
   3   3  -5  508.30    9.58
   3   3  -5  501.32    7.61
   3  -3   5  528.30    8.27
   3   3  -4   89.66    4.20
   3   3  -4   81.52    3.09
   3  -3   4   87.66    3.29
   3   3  -3  241.27    6.34
   3   3  -3  231.66    5.06
   3  -3   3  240.61    5.14
   3   3  -2  548.55    7.85
   3  -3   2  532.76    5.18
   3   3  -2  542.07    9.15
   3   3  -1  163.93    4.36
   3   3  -1  162.92    4.82
   3   3   0  958.43   10.61
   3   3   0  944.97   11.16
   3   3   1  140.47    4.21
   3   3   1  148.23    4.25
   3   3   2  533.09    7.66
   3   3   2  550.83    8.39
   3   3   3  253.51    5.88
   3   3   3  248.32    5.26
   3   3   4   83.23    3.19
   3   3   5  474.40    7.81
   3   3   6  117.17    4.11
   3   3   7 1342.85   14.42
  -3   3  -7 1331.08   12.95
   3   3   8  708.26   11.11
  -3   3  -8  702.70   10.08
   3   3   9  571.38   10.62
  -3   3  -9  594.63    9.86
  -3   3 -10  701.01   11.60
  -3   3 -11  654.80   12.05
  -3   3 -12  190.48    7.05
  -3   3 -13   94.15    5.35
  -3   3 -14   35.02    3.34
   3  -3 -14   32.23    2.79
   3  -3 -14   33.57    2.87
   3  -3 -14   39.16    2.93
  -3   3 -15   21.10    2.90
   3  -3 -15   20.68    2.26
   3  -3 -15   16.26    2.14
   3  -3 -15   13.36    1.77
  -3   3 -15   19.54    2.51
   3  -3 -16   86.52    4.61
   3  -3 -16   72.82    4.19
   3  -3 -16   78.50    4.57
  -3   3 -16   78.10    4.95
   3  -3 -16   76.25    4.22
   3  -3 -17   58.66    3.95
  -3   3 -17   62.13    4.52
   3  -3 -17   65.97    4.03
   3  -3 -18   72.88    4.38
  -3   3 -18   69.24    4.63
   3  -3 -18   73.12    4.18
   3   3  18   70.57    5.02
   3  -3 -19  323.84    8.70
   3  -3 -19  323.38    8.45
  -3   3 -19  340.27    9.68
   3   3  19  320.17    9.95
   3  -3 -20  168.26    6.18
   3  -3 -20  161.24    5.79
  -3   3 -20  169.82    6.65
   3   3  20  168.18    6.94
   3  -3 -21  129.80    5.19
   3  -3 -21  135.57    5.10
   3   3  21  137.31    5.86
   3  -3 -22  136.00    5.03
   3   3  22  134.32    5.30
   3  -3 -22  138.20    4.72
   3   3  23  132.11    4.72
   3  -3 -23  140.48    4.26
   3   3  24   18.96    1.67
   3  -3 -24    5.21    0.73
   3   3  25   73.51    2.41
   3   3  25   67.76    2.30
   3  -4  24   11.97    1.34
   3   4 -23   65.58    2.95
   3  -4  23   65.74    2.86
   3  -4  23   69.60    3.47
  -3  -4 -23   67.94    2.74
  -3  -4 -22   10.72    1.41
   3   4 -22   10.34    1.54
   3   4 -21  132.58    5.39
   3  -4  21  132.51    5.22
  -3  -4 -21  135.03    4.78
   3   4 -20   64.66    4.17
   3  -4  20   59.93    3.86
  -3  -4 -20   62.73    3.51
   3   4 -19   94.58    5.18
   3  -4  19  107.62    5.46
  -3  -4 -19   96.06    4.51
   3   4 -18  174.29    7.39
   3  -4  18  187.23    7.46
  -3  -4 -18  183.48    6.29
   3   4 -17  148.50    7.02
   3  -4  17  160.59    7.12
  -3  -4 -17  163.52    6.08
   3   4 -16  291.87   10.17
   3  -4  16  304.71    9.84
  -3  -4 -16  300.11    8.26
   3   4 -15   21.97    3.29
   3  -4  15   26.93    3.29
   3  -4  15   21.27    2.78
   3   4 -15   26.92    2.90
  -3  -4 -15   22.12    2.44
   3   4 -15   28.89    3.27
   3   4 -14  114.79    6.98
   3  -4  14  122.68    6.49
   3   4 -14  122.10    6.87
   3  -4  14  110.89    6.25
  -3  -4 -14  114.19    5.16
   3   4 -14  112.44    6.49
   3   4 -13   64.06    4.89
   3  -4  13   56.64    4.38
   3   4 -13   55.74    3.57
   3  -4  13   59.24    4.45
   3   4 -13   70.42    5.65
   3  -4  12  201.48    7.55
   3   4 -12  210.13    8.31
   3   4 -12  204.57    6.66
   3   4 -12  211.46    9.02
   3  -4  11    3.24    1.22
   3   4 -11    4.53    1.63
   3   4 -11    3.73    1.32
   3   4 -10  134.83    5.79
   3  -4  10  126.02    5.27
   3   4 -10  134.72    5.36
   3  -4   9  557.41   10.50
   3   4  -9  568.92   10.78
   3  -4   8   44.92    2.93
   3   4  -8   44.54    3.16
   3  -4   7 1315.16   14.48
   3   4  -7 1261.46   15.72
   3   4  -6  512.93   10.09
   3  -4   6  503.28    8.55
   3   4  -6  495.46    8.08
   3   4  -5 1156.73   15.31
   3  -4   5 1160.55   12.31
   3   4  -5 1135.09   12.00
   3   4  -4 1021.80   14.56
   3  -4   4 1001.18   10.85
   3   4  -3 1690.72   18.24
   3   4  -3 1682.69   14.48
   3   4  -2  199.84    6.15
   3   4  -2  205.43    5.12
   3   4  -1   89.44    3.98
   3   4  -1   91.41    3.48
   3   4   0   40.13    2.54
   3   4   0   43.74    2.48
   3   4   1   87.20    3.58
   3   4   1   87.62    3.54
   3   4   2  202.21    5.16
   3   4   2  193.96    5.32
   3   4   3 1676.96   14.19
   3   4   3 1734.45   16.25
   3   4   4  953.58   12.49
   3   4   5 1159.67   14.14
   3   4   5 1140.54   12.38
   3   4   6  473.61    8.33
   3   4   7 1239.41   14.12
   3   4   8   42.95    2.82
   3   4   9  509.37   10.17
  -3   4 -10  137.57    4.83
   3   4  10  137.65    5.69
  -3   4 -11    0.53    1.14
  -3   4 -11    1.05    1.16
   3   4  11    1.34    1.07
  -3   4 -12  207.56    7.66
   3   4  12  191.71    7.83
   3  -4 -12  194.56    7.01
   3  -4 -12  182.85    6.44
   3  -4 -13   62.40    3.92
  -3   4 -13   71.08    4.77
   3   4  13   62.61    4.89
   3   4  13   66.34    4.97
   3   4  14  119.33    6.72
   3   4  14  114.34    6.84
  -3   4 -14  122.89    6.49
   3  -4 -14  113.85    5.42
   3  -4 -14  121.52    5.34
  -3   4 -14  116.78    6.37
   3   4  15   21.06    3.12
   3   4  15   18.56    2.92
   3  -4 -15   18.83    2.16
   3  -4 -15   20.98    2.24
  -3   4 -15   22.88    3.09
   3  -4 -15   19.46    2.47
   3   4  16  302.60   10.43
   3  -4 -16  302.33    8.43
  -3   4 -16  294.56    9.90
   3  -4 -16  277.77    8.25
   3   4  17  156.43    7.36
   3  -4 -17  160.85    6.19
   3  -4 -17  157.05    6.23
   3  -4 -17  158.14    6.39
   3   4  18  188.85    7.71
   3  -4 -18  187.88    6.47
   3  -4 -18  184.79    6.74
   3   4  19   96.73    5.33
   3  -4 -19   96.33    4.60
   3  -4 -19   91.49    4.70
   3   4  20   49.12    3.49
   3  -4 -20   58.33    3.42
   3  -4 -20   61.28    3.72
   3   4  21  128.99    5.19
   3  -4 -21  124.35    4.59
   3  -4 -21  124.55    4.91
   3   4  22   12.28    1.60
   3  -4 -22   12.76    1.46
   3  -4 -22   13.15    1.77
   3  -4 -23   64.27    3.04
   3   4  23   64.82    2.92
   3   4  23   64.02    2.84
   3  -4 -23   65.38    2.69
   3   4  24   12.23    1.03
   3  -5  24    6.08    0.82
   3  -5  23  186.70    4.84
   3  -5  23  189.11    4.45
   3   5 -23  191.84    4.64
   3  -5  22   20.24    2.01
  -3  -5 -22   21.99    1.71
   3   5 -22   22.57    2.04
   3  -5  21  275.85    7.49
  -3  -5 -21  263.96    6.14
   3   5 -21  265.73    7.27
  -3  -5 -20   22.81    2.12
   3   5 -20   24.15    2.59
  -3  -5 -19  202.79    6.17
   3   5 -19  200.04    7.39
  -3  -5 -18   68.96    3.85
   3   5 -18   70.12    4.76
  -3  -5 -17   54.95    3.61
   3   5 -17   56.11    4.55
   3   5 -16    6.00    2.04
  -3  -5 -16    9.73    1.74
   3   5 -15   60.52    5.07
  -3  -5 -15   65.34    4.09
  -3  -5 -14    1.57    1.20
   3   5 -14   -2.00    1.73
   3   5 -14    0.07    1.44
   3   5 -13  157.76    8.55
   3   5 -13  166.04    6.37
  -3  -5 -13  165.63    6.28
  -3  -5 -12    3.84    1.49
   3   5 -12    2.06    1.12
   3   5 -12    5.65    2.23
   3   5 -11 1117.26   16.27
   3   5 -11 1222.12   21.30
   3   5 -10    7.86    1.74
   3   5 -10    9.18    1.95
   3   5  -9 1292.48   17.09
   3   5  -8   99.20    4.82
   3   5  -7  373.87    9.19
   3   5  -6   54.12    3.68
   3   5  -5  160.14    6.24
   3   5  -5  155.99    4.76
   3   5  -4  495.82   10.93
   3   5  -4  454.67    8.10
   3   5  -3  189.09    6.74
   3   5  -3  182.79    5.13
   3   5  -2  700.37   12.36
   3   5  -2  704.08    9.92
   3   5  -1 1292.28   16.16
   3   5  -1 1322.42   13.85
   3   5   0  125.41    4.88
   3   5   0  125.27    4.38
   3   5   1 1288.44   14.76
   3   5   1 1280.22   14.20
   3   5   2  727.13   10.64
   3   5   2  729.75   10.87
   3   5   3  186.94    5.13
   3   5   3  181.23    5.62
   3   5   4  445.90    7.46
   3   5   4  430.30    8.77
   3   5   5  182.43    5.96
   3   5   6   53.74    3.40
   3   5   6   58.19    2.90
   3   5   7  407.55    9.61
   3   5   7  424.88    8.22
   3   5   8  107.57    4.40
  -3   5  -9 1284.25   15.77
  -3   5 -10    5.44    1.36
  -3   5 -11 1146.41   15.25
   3  -5 -11 1198.28   17.11
   3  -5 -11 1172.29   16.23
   3  -5 -12    5.14    1.62
   3  -5 -12    6.11    1.55
   3  -5 -12    4.15    1.30
   3  -5 -13  166.29    6.62
   3  -5 -13  168.96    6.96
   3  -5 -13  180.65    6.64
   3  -5 -14    0.56    1.17
   3  -5 -14    1.32    1.48
   3  -5 -15   64.85    4.00
   3  -5 -15   56.85    4.02
   3  -5 -16    8.70    1.93
   3  -5 -16    6.36    1.57
   3   5  17   62.29    4.46
   3  -5 -17   57.36    3.84
   3  -5 -17   57.11    3.69
   3   5  18   66.33    4.27
   3  -5 -18   66.30    4.16
   3  -5 -18   64.94    3.81
   3   5  19  186.64    6.51
   3  -5 -19  190.88    6.51
   3  -5 -19  189.43    6.02
   3   5  20   21.40    2.21
   3   5  20   24.46    2.33
   3  -5 -20   27.53    2.30
   3  -5 -20   25.94    2.32
   3   5  21  262.12    6.48
   3  -5 -21  266.30    6.18
   3  -5 -21  260.36    6.67
   3  -5 -22   23.23    2.02
   3  -5 -22   20.79    1.63
   3  -5 -23  185.73    4.69
  -3   5 -24    6.36    0.85
   3   6 -23   86.94    2.74
   3  -6  22   45.36    2.31
  -3  -6 -22   48.86    2.09
   3  -6  22   49.74    2.33
   3   6 -22   52.32    2.67
   3  -6  21    9.44    1.54
  -3  -6 -21    7.45    1.11
   3  -6  21   11.29    1.49
   3   6 -21    6.70    1.34
  -3  -6 -20   48.19    2.70
   3  -6  20   52.28    3.28
   3   6 -20   50.35    3.37
  -3  -6 -19   30.17    2.38
   3  -6  19   33.82    2.89
   3   6 -19   32.14    3.04
   3   6 -18  109.76    5.74
  -3  -6 -18  110.36    4.60
   3   6 -17  164.72    7.43
  -3  -6 -17  168.77    5.94
   3   6 -16  132.03    7.01
  -3  -6 -16  124.94    5.27
   3   6 -15  311.14   11.19
  -3  -6 -15  307.39    8.39
   3   6 -14   11.31    2.55
  -3  -6 -14   16.24    2.36
  -3  -6 -13  231.93    7.61
   3   6 -13  239.71    7.90
   3   6 -13  236.19   10.46
  -3  -6 -12  412.12   10.12
   3   6 -12  409.41   10.43
   3   6 -12  418.37   13.53
  -3  -6 -11  275.14    8.25
   3   6 -11  284.63   10.79
   3   6 -11  285.46    8.71
   3   6 -10  222.89    9.20
   3   6 -10  213.17    7.51
   3   6  -9  158.45    7.30
   3   6  -9  144.83    6.26
   3   6  -8   14.06    2.31
   3   6  -8   10.74    2.05
   3   6  -7  539.02   11.80
   3   6  -6   73.61    4.54
   3   6  -5  973.86   16.19
   3   6  -5  934.15   12.21
   3   6  -4  292.35    9.18
   3   6  -4  278.94    6.66
   3   6  -3 1385.67   19.80
   3   6  -3 1372.82   14.70
   3   6  -2    2.48    1.47
   3   6  -2    2.91    0.94
   3   6  -1  233.21    7.59
   3   6  -1  228.57    6.06
   3   6   0  184.24    6.44
   3   6   0  189.18    5.63
   3   6   1  234.97    6.92
   3   6   1  234.00    6.39
   3   6   2    4.53    1.23
   3   6   2    7.24    1.36
   3   6   3 1453.81   15.34
   3   6   3 1432.26   16.42
   3   6   4  271.84    6.33
   3   6   4  281.46    7.48
   3   6   5  913.77   13.87
   3   6   6   84.47    4.45
   3   6   7  521.58   11.18
   3   6   8   24.62    2.63
  -3   6  -8   19.93    2.47
   3  -6  -8   26.78    2.57
   3  -6  -8   27.05    2.60
   3   6   9  143.21    6.44
  -3   6  -9  154.17    6.08
   3  -6  -9  148.77    5.83
   3  -6  -9  164.36    6.33
   3   6  10  211.64    8.14
  -3   6 -10  217.48    7.27
   3  -6 -10  217.90    7.25
   3  -6 -10  226.47    7.34
   3  -6 -10  228.26    7.62
   3   6  11  276.34    9.68
  -3   6 -11  285.79    8.31
   3  -6 -11  294.81    8.56
   3  -6 -11  293.78    8.64
   3  -6 -11  285.89    8.70
   3   6  12  420.23   12.47
   3  -6 -12  416.74   10.39
   3  -6 -12  416.27   10.30
   3  -6 -12  425.03   10.90
   3   6  13  230.61    9.77
   3  -6 -13  247.44    7.90
   3  -6 -13  247.20    8.16
   3  -6 -13  233.57    8.28
   3  -6 -14   29.02    3.11
   3  -6 -14   27.99    2.80
   3  -6 -15  309.42    9.14
   3  -6 -15  328.54    8.83
   3  -6 -16  104.96    5.18
   3  -6 -16  115.91    5.15
   3  -6 -17  178.92    6.52
   3  -6 -17  172.66    6.05
   3  -6 -18  109.05    5.01
   3  -6 -18  107.78    4.98
   3  -6 -18   94.22    4.25
   3  -6 -19   32.71    2.74
   3  -6 -19   29.42    2.33
   3  -6 -20   53.42    3.21
   3  -6 -20   50.74    2.77
   3  -6 -21    8.37    1.09
   3  -6 -21    6.90    1.45
  -3   6 -22   50.81    2.44
   3  -6 -22   53.28    2.59
   3  -6 -23   94.97    2.93
   3   7 -22   91.57    2.98
   3  -7  21  184.71    4.03
   3   7 -21  204.15    5.27
   3   7 -20   64.39    3.46
   3  -7  20   66.68    3.07
  -3  -7 -20   64.16    2.71
   3  -7  19   36.76    2.74
   3   7 -19   37.99    3.00
  -3  -7 -19   36.95    2.33
  -3  -7 -18   10.65    1.49
   3  -7  18   10.66    1.74
   3   7 -18    8.46    1.97
   3  -7  17   33.62    3.22
   3   7 -17   30.53    3.28
  -3  -7 -17   35.21    2.71
  -3  -7 -16   17.70    2.16
   3  -7  16   15.84    2.50
   3   7 -16   17.79    2.82
  -3  -7 -15   99.81    4.82
   3   7 -15  102.02    6.43
  -3  -7 -14  158.16    6.24
   3   7 -14  150.26    8.21
  -3  -7 -13   58.45    3.98
   3   7 -13   58.69    5.42
  -3  -7 -12  114.88    5.60
   3   7 -12  109.07    7.18
  -3  -7 -11  659.87   12.97
   3   7 -11  665.68   13.63
   3   7 -11  666.38   16.66
  -3  -7 -10  254.46    7.98
   3   7 -10  251.78    8.48
   3  -7  10  244.45    9.26
   3   7 -10  255.73   10.12
  -3  -7  -9  782.96   13.70
   3   7  -9  778.89   14.95
   3  -7   9  819.51   16.15
   3   7  -9  796.39   16.89
   3   7  -8   48.99    3.96
   3  -7   8   49.17    4.08
   3   7  -8   44.56    4.02
   3   7  -7    9.05    1.92
   3   7  -7    3.38    1.44
   3   7  -7   11.45    2.35
   3  -7   7    8.04    2.18
   3   7  -6  203.63    7.71
   3   7  -6  190.58    7.72
   3   7  -6  197.05    7.56
   3  -7   6  199.31    7.44
   3   7  -5   50.44    3.96
   3   7  -5   44.99    3.98
   3   7  -5   49.33    3.69
   3  -7   5   46.80    3.73
   3   7  -4  148.00    7.16
   3   7  -4  135.83    4.91
   3  -7   4  152.82    6.25
   3   7  -4  149.32    6.18
   3   7  -3  501.87    9.26
   3   7  -3  509.19   13.08
   3   7  -2   50.45    2.98
   3   7  -2   52.85    4.38
   3   7  -1 1407.66   15.66
   3   7  -1 1355.71   19.73
   3   7   0   10.70    2.10
   3   7   0   10.15    1.50
   3   7   1 1449.07   16.31
   3   7   1 1427.86   18.28
   3   7   2   71.30    3.82
   3   7   2   75.06    4.09
   3   7   3  530.72   10.30
   3   7   3  522.49    9.96
   3   7   4  143.89    7.07
   3  -7  -4  138.09    5.84
   3   7   4  125.61    5.20
   3  -7  -5   51.68    3.57
   3   7   5   47.08    3.33
  -3   7  -5   47.36    3.75
   3   7   6  203.11    6.95
   3  -7  -6  206.74    7.12
  -3   7  -6  203.27    7.33
   3   7   6  220.48    8.22
   3  -7  -7    6.30    1.50
   3   7   7    2.86    1.57
   3  -7  -7    3.14    1.18
   3   7   7    6.88    1.47
   3  -7  -8   47.12    3.57
   3   7   8   40.22    3.31
   3  -7  -8   44.58    3.56
  -3   7  -8   43.79    3.65
   3  -7  -9  824.97   14.21
   3  -7  -9  800.21   13.98
   3  -7  -9  839.02   14.78
   3   7   9  833.31   15.31
  -3   7  -9  826.74   14.88
   3  -7 -10  253.19    8.10
   3  -7 -10  250.43    7.97
   3  -7 -10  255.61    8.41
  -3   7 -10  267.32    8.55
   3  -7 -11  657.38   13.12
   3  -7 -11  654.10   13.06
   3  -7 -11  670.75   13.73
  -3   7 -11  668.25   13.49
   3  -7 -12  111.16    5.54
   3  -7 -12  116.85    5.86
   3  -7 -12  115.85    5.62
   3  -7 -13   65.13    4.38
   3  -7 -13   59.64    4.31
   3  -7 -13   65.72    4.24
   3  -7 -14  137.54    6.28
   3  -7 -14  149.79    6.06
   3  -7 -15  103.40    5.30
   3  -7 -15  110.44    5.05
   3  -7 -16   18.91    2.49
   3  -7 -16   16.04    2.01
   3  -7 -17   33.34    2.88
   3  -7 -17   30.32    2.47
   3  -7 -18   15.68    2.15
   3  -7 -18   14.09    1.57
  -3   7 -19   41.53    2.65
   3  -7 -19   40.87    2.82
   3  -7 -19   40.85    2.45
  -3   7 -20   62.12    2.81
   3  -7 -20   65.23    3.14
   3  -7 -20   62.94    2.65
   3  -7 -21  195.49    4.82
   3  -7 -22   84.42    2.72
   3   8 -21    8.21    0.97
   3   8 -20   10.50    1.38
   3   8 -19   32.97    2.55
   3  -8  19   34.70    2.03
  -3  -8 -19   35.34    1.94
   3  -8  18   52.50    2.94
   3   8 -18   52.15    3.45
  -3  -8 -18   54.83    2.68
   3  -8  17   55.13    3.45
   3   8 -17   53.86    3.91
  -3  -8 -17   55.47    2.98
   3   8 -16   44.60    4.01
   3  -8  16   49.22    3.58
  -3  -8 -16   42.91    2.90
   3  -8  15  485.92   11.51
   3   8 -15  510.99   13.24
  -3  -8 -15  478.84    9.79
   3   8 -14   48.59    4.81
   3  -8  14   52.19    4.28
  -3  -8 -14   45.10    3.30
   3   8 -13  201.48    9.40
   3  -8  13  207.17    8.47
  -3  -8 -13  198.54    6.88
   3  -8  12  212.95    8.70
   3   8 -12  192.24    9.19
  -3  -8 -12  197.50    7.10
   3   8 -11  301.24   11.06
   3  -8  11  296.61   10.21
  -3  -8 -11  290.38    8.61
   3  -8  10   56.07    4.69
   3   8 -10   57.12    4.98
  -3  -8 -10   59.65    4.03
   3   8  -9  147.19    7.45
   3  -8   9  151.68    7.34
  -3  -8  -9  149.02    6.21
   3   8  -8   56.70    4.43
   3   8  -8   53.59    4.54
   3  -8   8   49.80    4.37
   3  -8   7   12.49    2.45
   3   8  -7   11.10    2.54
   3   8  -7    9.14    2.25
   3   8  -7    7.44    2.06
   3  -8   6  285.49    9.25
   3   8  -6  276.22    9.14
   3   8  -6  273.11    9.37
   3   8  -6  287.85    9.93
   3  -8   5  299.33    9.24
   3   8  -5  274.85    8.90
   3   8  -5  277.47   10.00
  -3   8   5  280.92    8.68
   3   8  -5  279.63    9.70
   3  -8   4  379.12   10.21
   3   8  -4  376.83   10.12
   3   8  -4  384.72   12.16
   3   8  -4  383.48   11.44
  -3   8   4  368.91   10.26
   3  -8   3  188.42    7.09
   3   8  -3  178.55    8.28
   3   8  -3  181.84    8.20
  -3   8   3  180.44    7.60
   3   8  -3  184.34    6.89
   3  -8   2   34.03    3.10
   3   8  -2   34.57    3.86
   3   8  -2   34.91    3.66
  -3   8   2   28.97    3.20
   3   8  -2   37.75    3.34
   3   8  -1   92.09    6.34
   3   8  -1   94.68    5.69
  -3   8   1   82.50    5.37
   3   8  -1   82.85    4.65
   3   8   0  115.67    7.31
   3   8   0  115.91    5.97
  -3   8   0  130.86    6.57
   3   8   0  123.81    5.41
   3   8   1   98.62    6.70
  -3   8  -1   92.43    5.58
   3   8   1  103.11    5.36
   3   8   1   92.64    4.64
   3   8   2   27.13    3.74
  -3   8  -2   36.33    3.62
   3   8   2   34.85    3.02
   3   8   2   33.73    2.86
   3   8   3  186.52    6.69
  -3   8  -3  191.60    7.75
   3   8   3  180.33    6.27
   3   8   3  210.14    9.24
   3  -8  -3  191.89    7.19
   3   8   4  420.67   12.71
  -3   8  -4  413.75   11.15
   3  -8  -4  395.58   10.30
   3   8   4  401.29    9.99
   3   8   5  271.62    9.98
  -3   8  -5  287.00    9.35
   3   8   5  263.64    8.35
   3  -8  -5  274.92    8.58
   3   8   6  279.76    9.81
  -3   8  -6  281.75    9.23
   3  -8  -6  259.46    8.22
   3  -8  -6  271.32    8.59
  -3   8  -7    8.91    2.25
   3  -8  -7    8.65    2.00
   3   8   7    8.87    2.36
   3  -8  -7    8.25    1.74
  -3   8  -8   67.66    4.74
   3  -8  -8   63.54    4.28
   3  -8  -8   60.93    4.20
   3  -8  -9  148.26    6.22
   3  -8  -9  146.10    6.22
   3  -8  -9  146.03    6.44
   3  -8 -10   42.97    3.37
   3  -8 -10   42.66    3.60
   3  -8 -10   42.70    3.67
   3  -8 -11  277.35    8.52
   3  -8 -11  263.28    8.39
   3  -8 -11  280.66    8.96
   3  -8 -12  190.82    7.00
   3  -8 -12  181.41    7.04
   3  -8 -12  181.64    7.29
   3  -8 -13  213.50    7.16
   3  -8 -13  208.37    7.58
   3  -8 -13  202.01    7.70
   3  -8 -14   46.13    3.71
   3  -8 -14   45.94    3.24
   3  -8 -15  479.42   10.55
   3  -8 -15  476.44    9.73
   3  -8 -16   43.37    3.22
   3  -8 -16   40.88    2.83
   3  -8 -17   48.15    3.17
   3  -8 -17   53.07    2.87
   3  -8 -18   46.19    2.88
   3  -8 -18   42.48    2.34
   3  -8 -19   35.36    2.30
   3  -8 -19   35.74    1.93
   3  -8 -20    7.66    1.09
   3  -8 -21    7.68    0.86
   3   8  21    5.49    0.83
   3   9 -19    0.87    0.75
   3   9 -18   74.27    3.39
  -3  -9 -17   12.96    1.34
   3   9 -17   12.92    1.90
  -3  -9 -16   70.81    3.17
   3   9 -16   73.90    4.33
   3  -9  16   70.02    3.37
  -3  -9 -15   11.81    1.59
   3  -9  15   12.00    1.77
   3   9 -15   15.82    2.65
   3   9 -14   54.86    4.37
   3  -9  14   52.70    3.59
  -3  -9 -14   52.39    3.18
   3   9 -13   31.69    4.03
   3  -9  13   33.56    3.11
  -3  -9 -13   29.94    2.70
   3  -9  12   47.47    4.04
   3   9 -12   40.82    4.23
  -3  -9 -12   44.29    3.35
   3   9 -11   77.96    5.65
   3  -9  11   76.76    5.02
  -3  -9 -11   76.04    4.42
   3   9 -10  103.31    6.32
   3  -9  10  106.64    5.98
  -3  -9 -10  100.89    5.07
   3   9  -9  115.73    6.51
   3  -9   9  129.60    6.42
  -3  -9  -9  115.82    5.47
   3   9  -8   53.39    4.49
   3  -9   8   56.76    4.39
   3  -9   7   19.69    2.93
   3   9  -7   22.83    2.92
   3   9  -6   77.50    5.13
   3   9  -6   76.58    4.97
   3  -9   6   76.59    4.86
   3   9  -5    4.32    1.94
   3  -9   5    1.12    1.46
   3   9  -5    1.47    1.65
   3   9  -4   44.11    4.25
   3   9  -4   42.74    3.72
   3   9  -3  500.49   13.80
   3   9  -3  493.12   13.97
  -3   9   3  458.41   12.23
   3   9  -3  487.01   11.26
   3   9  -2   41.87    4.14
  -3   9   2   36.11    3.56
   3   9  -2   38.99    4.36
   3   9  -2   40.33    3.44
   3   9  -1  718.93   17.63
   3   9  -1  708.22   15.65
  -3   9   1  701.03   15.83
   3   9  -1  700.32   13.07
   3   9   0   33.47    4.40
  -3   9   0   28.05    3.39
   3   9   0   27.75    3.17
   3   9   0   24.42    2.81
   3   9   1  729.17   18.21
  -3   9  -1  744.92   16.10
   3  -9  -1  753.79   14.83
   3   9   1  707.55   12.81
  -3   9  -2   40.79    4.00
   3  -9  -2   34.51    3.38
   3   9   2   38.57    3.18
   3   9   3  490.57   14.37
  -3   9  -3  473.59   12.73
   3  -9  -3  467.03   11.51
   3   9   4   45.73    4.79
   3  -9  -4   48.21    3.89
   3  -9  -5    2.01    1.44
   3   9   5    1.64    1.26
   3  -9  -5    2.50    1.45
   3   9   6  101.23    6.17
   3   9   6   92.07    4.99
   3  -9  -6   91.41    5.13
   3  -9  -6   84.50    4.84
   3   9   7   22.79    2.55
   3  -9  -7   21.85    2.69
   3  -9  -7   23.29    2.77
   3   9   8   51.15    3.84
   3  -9  -8   49.69    3.79
   3  -9  -8   51.12    3.93
   3  -9  -9  112.74    5.34
   3  -9  -9  116.44    5.73
   3  -9  -9  107.01    5.44
   3  -9 -10  113.40    5.30
   3  -9 -10  110.46    5.62
   3  -9 -10  111.25    5.47
   3  -9 -11   75.80    4.42
   3  -9 -11   73.75    4.69
   3  -9 -11   74.65    4.56
   3  -9 -12   54.21    3.61
   3  -9 -12   52.48    4.04
   3  -9 -12   51.67    3.91
   3  -9 -13   29.51    2.64
   3  -9 -13   31.33    3.17
   3  -9 -13   32.51    3.20
   3  -9 -14   50.75    3.19
   3  -9 -14   49.94    3.46
   3  -9 -15   12.49    1.49
   3  -9 -15   11.70    1.86
   3  -9 -16   67.09    3.50
   3  -9 -16   61.99    2.95
   3  -9 -17   13.23    1.63
   3  -9 -17   12.64    1.25
   3   9  18   82.20    3.35
   3  -9 -18   81.85    3.16
   3   9  19    1.51    0.50
   3  -9 -19    0.44    0.66
   3  10 -17   89.34    3.21
   3  10 -16  129.34    4.45
  -3 -10 -15  282.70    5.42
   3  10 -15  285.91    7.28
  -3 -10 -14   79.15    3.30
   3  10 -14   88.03    4.56
  -3 -10 -13  120.60    4.34
   3  10 -13  139.28    6.15
  -3 -10 -12   19.75    2.06
   3  10 -12   19.69    2.66
  -3 -10 -11   30.79    2.58
   3  10 -11   31.47    3.29
  -3 -10 -10    3.72    1.31
   3  10 -10    0.24    1.81
   3  10  -9   89.41    5.32
  -3 -10  -9   89.99    4.57
   3  10  -8   54.92    4.22
  -3 -10  -8   58.71    3.79
   3  10  -7    6.55    2.15
   3  10  -6   89.27    5.04
   3  10  -5  114.58    5.60
   3  10  -4  313.29   10.55
   3  10  -4  303.43    8.82
   3  10  -3   41.71    4.36
   3  10  -3   40.08    3.41
   3  10  -2   80.03    6.01
   3  10  -2   85.97    4.66
   3  10  -1   90.67    6.52
   3  10  -1   91.76    4.73
   3  10   0    5.83    1.63
   3  10   0    5.32    2.53
   3 -10   0    4.90    2.05
   3  10   1   89.16    6.62
   3 -10  -1   86.61    5.14
   3  10   1   85.58    4.39
   3  10   2   86.98    6.48
   3 -10  -2   83.58    5.02
   3  10   3   40.54    4.58
   3 -10  -3   36.76    3.54
   3 -10  -3   38.90    3.47
   3 -10  -4  319.62    9.32
   3 -10  -4  330.31    9.16
   3  10   5  124.87    6.82
   3 -10  -5  120.99    5.82
   3 -10  -5  121.36    5.60
   3 -10  -6   88.08    4.93
   3 -10  -6   89.41    4.82
   3 -10  -7    8.47    2.01
   3 -10  -7    7.21    1.86
   3 -10  -8   57.75    3.73
   3 -10  -8   59.57    4.14
   3 -10  -8   52.92    3.87
   3 -10  -9   77.65    4.20
   3 -10  -9   79.95    4.53
   3 -10  -9   76.74    4.41
   3  10  10    4.57    1.58
   3 -10 -10    3.86    1.60
   3 -10 -10    0.58    1.25
   3 -10 -10    4.82    1.78
   3 -10 -11   23.16    2.60
   3 -10 -11   24.82    2.44
   3 -10 -11   25.68    2.80
   3  10  11   23.74    2.52
   3 -10 -12   22.51    2.52
   3 -10 -12   20.80    2.03
   3 -10 -12   21.48    2.55
   3  10  12   24.88    2.58
   3  10  13  132.84    5.33
   3 -10 -13  130.56    5.09
   3 -10 -13  133.58    4.60
   3  10  14   78.08    3.77
   3 -10 -14   75.89    3.70
   3 -10 -14   79.69    3.27
   3  10  15  274.05    6.21
   3 -10 -15  284.87    6.39
   3 -10 -15  274.60    5.32
   3 -10 -16  124.33    3.93
   3  10  16  115.92    3.46
   3 -10 -17   68.50    2.60
   3 -10 -18   11.08    0.96
   3  11 -15    2.38    0.69
   3  11 -14   28.19    1.91
  -3 -11 -13    9.28    1.05
   3  11 -13   10.08    1.50
   3  11 -12   90.89    4.13
  -3 -11 -12   84.27    3.15
  -3 -11 -11    9.00    1.35
   3  11 -11    7.35    1.56
   3  11 -10   79.21    4.23
  -3 -11 -10   70.48    3.38
  -3 -11  -9    3.58    1.17
   3  11  -9    4.05    1.35
   3  11  -8   60.26    3.78
  -3 -11  -8   56.65    3.32
  -3 -11  -7    1.85    1.00
   3  11  -7    3.69    1.29
   3  11  -6   -0.45    1.23
   3  11  -5    0.70    1.06
   3  11  -4   19.15    2.21
   3  11  -3   87.74    4.28
   3 -11   3  104.76    5.57
   3  11  -2  273.99    7.26
   3 -11   2  282.45    8.84
   3  11  -1  246.28    9.83
   3  11  -1  233.07    6.53
   3 -11   1  238.71    8.09
   3  11   0  241.97   10.08
   3 -11   0  224.47    7.74
   3  11   1  253.38   10.27
   3 -11  -1  242.17    7.94
   3 -11  -1  250.14    7.85
   3 -11  -2  270.78    8.35
   3 -11  -2  297.89    8.35
   3 -11  -3   82.48    4.75
   3 -11  -3   84.63    4.60
   3 -11  -4   26.01    2.93
   3 -11  -4   26.87    2.81
   3 -11  -5    0.21    1.48
   3 -11  -5    0.11    1.47
   3 -11  -6    0.78    1.33
   3 -11  -6    2.00    1.16
   3 -11  -7    4.20    1.22
   3 -11  -7    3.79    1.36
   3 -11  -7    5.17    1.53
   3 -11  -8   58.96    3.71
   3 -11  -8   65.04    3.53
   3 -11  -8   61.74    3.70
   3 -11  -9    4.11    1.00
   3 -11  -9    4.59    1.49
   3 -11  -9    4.69    1.52
   3 -11 -10   78.44    4.01
   3 -11 -10   79.84    3.64
   3 -11 -10   82.04    4.00
   3 -11 -11    4.93    0.97
   3 -11 -11    8.27    1.57
   3 -11 -11    7.25    1.51
   3 -11 -12   87.12    3.20
   3 -11 -12   86.32    3.65
   3 -11 -13    6.98    1.19
   3 -11 -13    0.39    0.40
   3 -11 -14   24.97    1.77
   3 -11 -15    3.05    0.69
   3 -12  12  107.51    3.64
   3 -12  11    2.02    0.95
   3 -12  10   27.91    2.39
   3  12 -10   22.68    1.62
   3  12  -9   13.41    1.35
  -3 -12  -9   10.20    1.13
   3 -12   9   13.08    1.87
   3 -12   8    8.80    1.74
  -3 -12  -8   11.11    1.28
  -3  12   8   11.59    1.38
   3  12  -8   11.22    1.41
   3  12  -7    0.67    0.83
   3 -12   7    1.03    1.12
  -3 -12  -7    1.71    0.86
   3 -12   6   67.29    3.28
   3  12  -6   64.62    2.97
   3 -12   6   66.66    3.95
  -3 -12  -6   59.50    2.96
   3 -12   5    2.15    1.38
   3 -12   5    3.10    1.06
  -3 -12  -5    0.01    0.93
   3 -12   4  143.43    5.72
   3 -12   4  143.44    4.98
   3 -12   3   13.27    2.08
   3 -12   3   13.30    1.82
   3 -12   2   73.46    4.12
   3 -12   2   73.23    3.75
   3 -12   1   19.79    2.45
   3 -12   1   20.94    2.20
   3 -12   0    4.47    1.63
   3 -12   0    3.24    1.02
   3 -12  -1   20.96    2.30
   3 -12  -1   21.42    2.25
   3 -12  -2   71.15    3.90
   3 -12  -2   71.57    3.77
   3 -12  -3   12.23    1.98
   3 -12  -3   13.37    1.89
   3 -12  -4  127.68    5.03
   3 -12  -4  134.28    4.96
   3 -12  -5    1.89    1.31
   3 -12  -5   -0.39    1.03
   3 -12  -6   65.40    3.45
   3 -12  -6   61.35    3.38
   3 -12  -6   63.65    3.07
   3 -12  -7   -0.30    1.09
   3 -12  -7   -0.01    1.00
   3 -12  -7   -0.48    0.62
   3 -12  -8   10.23    1.53
   3 -12  -8   11.02    1.63
  -3  12  -8    9.21    1.12
   3 -12  -8    8.22    1.12
   3 -12  -9   12.05    1.56
   3 -12  -9    9.93    1.43
   3 -12  -9    6.96    0.88
   3 -12 -10   23.32    1.80
   3 -12 -11    4.14    0.87
   3 -12 -12  109.71    3.00
   3 -13   8   52.57    2.42
   3 -13   7   11.38    1.35
  -3  13   6    1.38    0.66
   3 -13   6    3.52    0.92
  -3  13   5    2.42    0.76
   3 -13   5    4.45    1.04
  -3  13   4   28.96    2.12
   3 -13   4   32.49    2.29
  -3  13   3    4.22    1.16
   3 -13   3    3.16    1.05
   3 -13   2  186.86    5.30
   3 -13   1   11.61    1.63
   3 -13   0  213.69    5.62
   3 -13  -1    7.15    1.21
   3 -13  -1   11.26    1.61
   3 -13  -2  167.58    4.28
   3 -13  -2  171.55    4.90
   3 -13  -3    3.10    0.78
  -3  13  -3    2.51    1.02
   3 -13  -3    3.81    1.05
   3 -13  -4   33.80    2.02
  -3  13  -4   27.88    1.95
   3 -13  -4   32.33    2.17
   3 -13  -5    3.13    0.85
  -3  13  -5    5.06    0.85
   3 -13  -5    3.27    0.88
   3 -13  -6    0.56    0.64
   3 -13  -6    2.69    0.76
   3 -13  -7    9.91    1.14
   4   0   0 2475.59   16.68
   4   0   1   32.07    2.03
   4   0  -1   30.07    1.94
   4   0  -2  192.34    4.53
   4   0   2  187.52    4.88
   4   0  -3  339.37    5.93
   4   0   3  351.96    6.84
   4   0  -4  102.09    3.27
   4   0   4  104.94    4.17
   4   0  -5 1478.20   12.42
   4   0   5 1523.81   16.06
   4   0   6 1485.46   16.46
   4   0   7  133.79    5.25
   4   0   8   49.07    3.41
   4   0   9   56.22    3.76
   4   0  10  842.77   14.95
   4   0  11  161.66    7.05
   4   0  12   52.76    4.35
   4   0  12   54.87    4.52
   4   0  13 1067.38   20.45
   4   0  13 1116.94   20.68
   4   0  14  105.14    6.82
   4   0  14  105.56    6.91
   4   0  15  700.24   17.30
   4   0  15  651.70   16.41
   4   0  16  410.92   13.02
   4   0  17  566.70   14.77
   4   0  18  588.70   14.59
   4   0  19    5.25    2.31
   4   0  20   87.95    5.24
   4   0  20   84.30    5.16
   4   0  21    2.45    1.33
   4   0  21    0.55    1.41
   4   0  22  109.01    4.77
   4   0  22  107.12    4.89
   4   0  23    8.34    1.37
   4   0  23   10.03    1.59
   4   0  24  132.69    3.93
   4   0  24  135.49    4.26
   4   0  25  215.73    4.40
   4  -1  25   22.82    1.41
   4  -1  24   43.93    2.43
   4  -1  24   46.57    2.52
   4  -1  23   76.13    3.59
   4  -1  23   75.43    3.67
   4  -1  22   63.17    3.73
   4  -1  22   62.66    3.79
   4  -1  21  181.75    6.86
   4  -1  21  184.56    6.91
   4  -1  20   73.50    4.81
   4  -1  20   76.36    4.93
   4  -1  19  528.54   13.12
   4  -1  18   46.21    4.50
   4  -1  17   68.87    5.45
   4  -1  16   16.65    3.14
   4  -1  15  149.72    7.92
   4  -1  15  160.61    8.21
   4  -1  14   85.49    6.15
   4  -1  14   83.91    6.03
   4  -1  13  347.17   11.50
   4  -1  13  318.57   11.14
   4  -1  12  159.01    7.47
   4  -1  12  146.00    7.12
   4  -1  11  631.52   13.79
   4  -1  10  792.33   14.58
   4  -1   9  145.32    5.97
   4  -1   8 1614.28   18.79
   4  -1   7  451.75    9.52
   4   1  -6  925.91   10.61
   4  -1   6  965.89   13.37
   4   1  -5  435.48    7.14
   4  -1   5  440.78    8.74
   4   1  -4  620.50    8.49
   4  -1   4  601.45    9.96
   4   1  -3  397.58    6.83
   4  -1   3  385.00    6.83
   4   1  -2  489.87    7.71
   4  -1   2  481.81    7.35
   4  -1   1 1481.82   12.60
   4   1  -1 1457.85   13.50
   4   1   0    4.97    1.07
   4  -1   0    4.71    0.87
   4   1   1 1470.51   13.94
   4  -1  -1 1515.55   11.85
   4  -1  -2  443.13    6.30
   4   1   2  454.69    7.91
   4  -1  -3  377.81    5.79
   4   1   3  382.44    7.50
   4  -1  -4  558.42    7.00
   4   1   4  570.41    9.68
   4   1   5  390.20    8.23
   4   1   6 1036.45   13.78
   4   1   7  473.11    9.75
   4   1   8 1561.84   18.47
   4   1   9  166.29    6.37
   4   1  10  764.70   14.47
   4   1  11  642.46   14.14
   4   1  12  125.01    6.68
   4   1  12  120.44    6.57
   4   1  13  341.60   11.69
   4   1  13  332.51   11.61
   4   1  14  109.90    7.02
   4   1  14  106.08    6.91
   4   1  15  138.77    7.74
   4   1  15  147.93    8.20
   4  -1 -16   17.71    2.10
   4   1  16   19.03    3.28
   4  -1 -17   79.12    4.24
   4   1  17   79.79    5.84
   4  -1 -18   60.34    3.69
   4   1  18   57.99    4.97
   4   1  19  508.83   13.04
   4  -1 -19  500.41   10.19
   4   1  19  503.28   12.61
   4   1  20   77.44    4.78
   4   1  20   80.77    5.01
   4   1  21  182.66    6.50
   4   1  21  181.32    6.90
   4   1  22   59.29    3.37
   4   1  22   61.47    3.77
   4   1  23   77.79    3.34
   4   1  23   81.70    3.81
   4   1  24   38.18    1.91
   4   1  24   38.75    2.29
   4   1  25   19.36    1.35
   4  -2  24   66.09    2.90
   4  -2  23   26.99    2.23
   4  -2  23   31.35    2.37
   4  -2  22  152.88    5.63
   4  -2  22  155.48    5.57
   4  -2  21   97.31    5.06
   4  -2  21   93.36    4.83
   4  -2  20   82.57    5.13
   4  -2  20   92.88    5.29
   4  -2  19  128.54    6.52
   4  -2  18  401.44   11.77
   4  -2  17  300.52   10.51
   4  -2  16  218.05    9.32
   4  -2  15  460.58   13.46
   4  -2  15  460.71   13.80
   4  -2  14  162.73    8.23
   4  -2  14  139.34    7.76
   4  -2  13  885.59   18.01
   4  -2  13  856.68   18.03
   4  -2  12  585.63   13.89
   4  -2  12  540.56   13.55
   4  -2  11  293.29    9.46
   4  -2  10  872.23   15.38
   4  -2   9  160.70    6.38
   4  -2   8   88.98    4.59
   4  -2   7  677.31   11.71
   4   2  -6  438.44    7.69
   4  -2   6  427.05    9.01
   4   2  -5 1377.98   13.49
   4  -2   5 1420.28   15.80
   4   2  -4  139.49    4.30
   4  -2   4  139.29    4.86
   4   2  -3  583.50    8.72
   4  -2   3  575.56    7.84
   4  -2   2  414.98    6.34
   4   2  -2  420.38    7.59
   4   2  -1  132.82    4.31
   4  -2   1  132.19    3.44
   4  -2   0  190.28    3.94
   4   2   0  191.73    5.21
   4   2   1  121.46    4.27
   4  -2  -1  114.27    2.90
   4   2   2  452.15    8.31
   4  -2  -2  445.51    5.66
   4  -2  -3  507.10    5.98
   4   2   3  528.87    9.27
   4   2   4  129.65    4.79
   4   2   4  122.62    4.53
   4   2   5 1296.02   15.08
   4   2   6  460.42    9.31
   4   2   7  667.86   11.68
   4   2   8   63.53    3.88
   4   2   9  140.78    5.93
   4   2  10  836.26   15.25
   4   2  11  303.97    9.81
   4   2  12  572.90   14.30
   4   2  12  550.57   13.67
   4   2  12  533.97   13.87
   4   2  13  876.71   18.75
   4   2  13  840.50   18.61
   4   2  13  847.19   18.05
   4   2  14  167.61    8.77
   4   2  14  182.32    8.76
   4   2  14  168.71    8.75
   4  -2 -14  174.81    6.31
   4   2  15  454.24   13.97
   4   2  15  471.23   13.74
   4   2  15  473.93   14.63
   4  -2 -15  482.31   10.43
   4   2  16  191.52    8.62
   4   2  16  192.85    9.23
   4  -2 -16  200.30    6.76
   4   2  17  304.36   10.46
   4   2  17  313.65   11.14
   4  -2 -17  301.02    8.27
   4   2  18  366.71   10.91
   4   2  18  365.77   11.57
   4  -2 -18  371.49    8.94
   4   2  19  140.15    6.34
   4   2  19  141.00    6.93
   4  -2 -19  142.31    5.43
   4   2  20   89.68    5.26
   4   2  20   90.04    4.69
   4  -2 -20   85.85    4.02
   4   2  21   92.29    4.20
   4   2  21   92.71    4.88
   4   2  22  143.76    5.40
   4   2  22  138.34    4.57
   4   2  23   33.28    2.43
   4   2  24   65.25    2.75
   4   2  24   59.19    2.66
   4  -3  24   20.45    1.59
   4  -3  23  191.58    4.86
   4  -3  23  199.86    5.39
   4  -3  22   61.05    3.31
   4  -3  22   62.09    3.56
   4  -3  21   81.41    4.23
   4  -3  21   83.96    4.59
   4  -3  20  128.00    5.71
   4  -3  20  125.03    5.92
   4   3 -20  116.43    4.68
   4  -3  19  177.75    7.24
   4   3 -19  165.85    6.11
   4  -3  18  230.32    8.60
   4   3 -18  215.44    7.47
   4  -3  17   23.65    3.07
   4   3 -17   19.23    2.42
   4  -3  16   66.16    5.09
   4   3 -16   61.73    4.54
   4  -3  15  107.26    6.53
   4   3 -15  104.45    6.07
   4  -3  14   76.95    5.86
   4  -3  14   73.75    5.64
   4   3 -14   77.04    5.36
   4  -3  13  187.77    8.44
   4  -3  13  186.85    8.29
   4   3 -13  209.41    9.19
   4  -3  12  281.13    9.81
   4  -3  12  290.34    9.79
   4   3 -12  297.43   10.54
   4  -3  11 1193.82   18.70
   4  -3  11 1151.47   18.66
   4  -3  10  484.36   11.57
   4  -3   9  572.29   11.93
   4  -3   8  813.61   13.47
   4  -3   7  495.99   10.10
   4   3  -6  190.88    5.35
   4  -3   6  201.64    6.24
   4   3  -5  990.00   12.00
   4  -3   5 1002.12   13.26
   4   3  -4  436.26    7.95
   4   3  -3  538.17    8.85
   4   3  -2  765.39   10.67
   4   3  -1  691.61   10.21
   4   3   0  962.14   12.30
   4   3   1  648.87   10.37
   4   3   2  691.14   10.87
   4   3   3  514.44    9.58
   4   3   4  407.90    8.80
   4   3   5  968.12   13.90
   4   3   5  944.55   12.90
   4   3   6  222.28    6.59
   4   3   7  480.13   10.03
   4   3   8  783.08   13.22
   4   3   9  644.47   12.63
   4   3  10  482.60   11.72
   4   3  11 1219.95   19.52
   4   3  11 1173.75   19.37
   4   3  12  283.51   10.12
   4   3  12  279.38   10.16
   4   3  13  214.52    9.42
   4   3  13  210.84    9.36
   4   3  14   61.68    5.59
   4   3  14   62.29    5.34
   4   3  14   68.94    5.40
   4   3  15   86.72    5.72
   4   3  15   73.30    5.86
   4  -3 -15   81.69    4.48
   4   3  16   73.56    5.13
   4   3  16   77.64    5.73
   4  -3 -16   70.70    4.19
   4   3  17   28.89    3.19
   4   3  17   23.18    3.28
   4  -3 -17   25.85    2.64
   4   3  18  220.87    8.78
   4  -3 -18  216.99    6.87
   4   3  19  177.86    7.43
   4  -3 -19  168.68    5.85
   4   3  20  117.80    5.60
   4  -3 -20  117.37    4.64
   4   3  21   67.69    3.87
   4  -3 -21   64.54    3.25
   4   3  22   55.89    3.15
   4   3  22   56.10    3.28
   4   3  23  180.26    4.82
   4   3  23  178.63    4.89
   4   3  24   22.60    1.45
   4  -4  23   47.45    2.48
   4  -4  22   19.68    1.95
   4  -4  21  169.71    5.98
   4   4 -21  167.24    4.97
   4  -4  21  158.53    5.13
   4  -4  20   18.17    2.53
   4   4 -20   19.72    2.07
   4  -4  20   17.44    2.09
   4  -4  19  106.51    5.74
   4   4 -19  107.30    5.02
   4  -4  19  115.68    5.36
   4  -4  18  190.82    7.99
   4   4 -18  184.43    7.10
   4  -4  18  191.93    7.32
   4   4 -17  133.06    6.44
   4  -4  17  148.73    6.81
   4   4 -16  586.38   14.06
   4  -4  16  600.30   13.97
   4   4 -15   99.21    6.23
   4  -4  15   98.85    5.97
   4   4 -14  389.89   12.77
   4  -4  14  407.93   12.16
   4   4 -13  492.18   14.64
   4  -4  13  518.62   13.21
   4  -4  13  534.98   13.69
   4   4 -12  343.53   11.88
   4  -4  12  332.83   10.32
   4  -4  12  333.92   10.42
   4   4 -11  152.37    7.74
   4  -4  11  149.43    6.62
   4   4 -11  146.12    5.43
   4  -4  11  150.84    6.77
   4  -4  10  184.70    7.51
   4   4 -10  190.57    8.23
   4   4 -10  171.77    5.82
   4  -4  10  174.51    6.94
   4  -4   9  486.68   10.95
   4   4  -8   41.12    3.42
   4  -4   8   42.22    3.24
   4   4  -7 1382.63   18.38
   4  -4   7 1415.04   17.07
   4   4  -6  520.78   11.48
   4   4  -6  507.96    9.17
   4   4  -5  362.95    9.75
   4   4  -5  355.64    7.59
   4   4  -4  423.99   10.41
   4   4  -4  427.38    8.31
   4   4  -3   69.39    4.16
   4   4  -3   74.97    3.52
   4   4  -2  449.58   10.00
   4   4  -2  434.63    8.44
   4   4  -1   59.17    3.59
   4   4  -1   56.04    3.15
   4   4   0  191.80    5.80
   4   4   1   69.32    3.57
   4   4   2  446.27    9.13
   4   4   3   51.22    3.24
   4   4   4  376.33    8.79
   4   4   5  277.64    7.85
   4   4   6  524.14   11.07
   4   4   7 1330.46   16.67
   4   4   7 1337.47   18.38
   4   4   8   41.65    3.20
   4   4   8   38.59    3.38
   4   4   9  437.49   10.45
   4  -4 -10  167.10    6.28
   4  -4 -10  166.82    5.96
   4   4  10  166.34    6.84
   4   4  11  156.29    7.01
   4  -4 -11  156.71    6.33
   4  -4 -11  167.86    6.05
   4   4  11  155.05    7.06
   4   4  12  359.48   11.22
   4  -4 -12  361.51    9.06
   4   4  12  360.28   11.32
   4   4  13  484.02   13.67
   4  -4 -13  466.32   10.62
   4   4  13  487.77   13.91
   4  -4 -14  396.27    9.82
   4   4  14  413.27   13.27
   4  -4 -15   99.39    4.78
   4   4  15  102.14    6.53
   4  -4 -16  606.07   11.43
   4  -4 -16  569.10   11.65
   4   4  16  591.29   14.85
   4  -4 -17  143.03    5.80
   4   4  17  138.57    6.91
   4  -4 -18  163.49    6.02
   4   4  18  160.79    7.03
   4  -4 -19  101.95    4.49
   4   4  19  109.38    5.33
   4   4  20   11.62    1.81
   4  -4 -20   14.91    1.75
   4   4  20   11.68    1.76
   4   4  21  153.66    5.28
   4  -4 -21  156.97    4.81
   4   4  21  148.09    5.03
   4   4  22   17.85    1.65
   4  -4 -22   17.89    1.57
   4   4  23   48.54    2.15
   4  -5  23   85.65    2.55
   4  -5  22   58.97    2.72
   4   5 -22   59.98    2.36
   4  -5  22   58.58    2.75
   4   5 -21   13.49    1.50
   4  -5  21   14.76    1.86
   4  -5  20  271.61    7.53
   4   5 -20  264.09    6.91
   4  -5  19   57.54    3.98
   4   5 -19   53.76    3.54
   4  -5  18   91.73    5.20
   4   5 -18   79.85    4.66
   4  -5  17    7.29    2.21
   4   5 -17    3.94    1.89
   4  -5  16  208.43    8.55
   4   5 -16  197.83    8.28
   4  -5  15   38.69    4.12
   4   5 -15   39.99    4.24
   4  -5  14  180.78    8.42
   4   5 -14  166.43    8.68
   4  -5  13   12.87    2.66
   4   5 -13    6.06    2.32
   4  -5  12  102.71    6.28
   4   5 -12  109.95    7.13
   4   5 -11  223.96    9.64
   4   5 -11  218.34    6.63
   4  -5  11  220.83    8.48
   4   5 -10  410.20   12.51
   4   5 -10  402.09   10.41
   4   5 -10  383.48    8.72
   4  -5  10  413.53   11.15
   4   5  -9  225.11    6.63
   4   5  -9  244.35    9.34
   4   5  -9  225.94    7.89
   4   5  -9  233.18    6.80
   4  -5   9  235.91    8.21
   4   5  -8  222.72    6.54
   4   5  -8  243.72    8.82
   4   5  -8  220.33    7.85
   4   5  -7  792.74   14.81
   4   5  -6  200.40    7.63
   4   5  -6  198.80    6.05
   4   5  -5  493.64   11.99
   4   5  -5  476.61    9.19
   4   5  -4   72.76    4.71
   4   5  -4   71.01    3.60
   4   5  -3  130.10    5.99
   4   5  -3  132.87    4.89
   4   5  -2  537.98   11.71
   4   5  -2  508.07    9.59
   4   5  -1   77.90    4.43
   4   5  -1   70.05    3.66
   4   5   0 2020.05   21.00
   4   5   0 1997.07   19.52
   4   5   1   63.64    3.64
   4   5   2  526.43   10.43
   4   5   3  109.99    4.92
   4   5   4   68.34    3.99
   4   5   5  471.38   10.59
   4   5   6  211.31    7.35
   4   5   7  774.14   14.51
   4   5   8  228.66    8.16
   4  -5  -8  243.66    7.28
   4   5   8  219.89    7.84
   4  -5  -8  227.78    7.15
   4   5   9  262.19    9.20
   4  -5  -9  270.34    7.69
   4   5   9  262.18    8.86
   4  -5  -9  258.39    7.80
   4   5  10  432.92   12.35
  -4   5 -10  420.80    9.60
   4  -5 -10  409.94    9.73
   4   5  10  414.16   11.54
   4  -5 -10  421.72   10.25
   4   5  11  210.96    9.05
   4  -5 -11  206.99    6.99
   4   5  11  210.82    8.65
   4  -5 -11  211.14    7.51
   4   5  12  125.45    7.29
   4  -5 -12  115.73    5.43
   4  -5 -12  118.37    5.83
   4   5  12  131.49    7.19
   4   5  13   22.00    3.22
   4  -5 -13   21.67    2.55
   4   5  14  188.67    9.05
   4  -5 -14  179.20    6.88
   4   5  15   40.72    4.39
   4  -5 -15   41.85    3.27
   4   5  15   44.90    4.18
   4   5  16  207.64    8.72
   4  -5 -16  216.96    7.01
   4   5  16  219.46    8.33
   4  -5 -17    4.22    1.48
   4  -5 -17    5.93    1.44
   4   5  17    7.76    1.99
   4   5  18   70.90    4.46
   4  -5 -18   59.20    3.57
   4   5  18   70.51    4.16
   4  -5 -19   65.40    3.50
   4   5  19   62.26    3.77
   4  -5 -20  240.70    6.14
   4   5  20  239.79    6.44
   4  -5 -21   13.78    1.47
   4   5  21   15.28    1.52
   4  -5 -22   53.75    2.34
   4   5  23   84.02    2.62
   4  -6  22   35.71    1.69
   4   6 -21   73.27    2.91
   4  -6  21   70.69    2.96
   4  -6  21   68.47    2.73
   4  -6  20    2.09    0.86
   4   6 -20    2.70    1.08
   4  -6  20    1.59    1.05
   4  -6  19  107.19    4.75
   4   6 -19  111.58    4.78
   4  -6  19  112.07    4.65
   4   6 -18   55.26    3.83
   4  -6  18   56.95    3.73
   4   6 -17  145.06    6.36
   4  -6  17  170.69    6.70
   4   6 -16  477.18   12.41
   4  -6  16  495.58   11.94
   4   6 -15   47.08    4.56
   4  -6  15   53.06    4.37
   4   6 -14  265.15   10.56
   4  -6  14  276.39    9.69
   4   6 -13   29.00    3.84
   4  -6  13   32.13    3.61
   4   6 -12  171.93    8.77
   4  -6  12  169.61    7.40
   4   6 -11   72.73    5.56
   4   6 -11   77.91    4.84
   4  -6  11   79.98    5.07
   4   6 -10   12.43    2.82
   4   6 -10   12.73    2.41
   4   6  -9  202.59    6.39
   4   6  -9  205.73    8.82
   4   6  -9  198.74    7.68
   4   6  -8  453.93   12.54
   4   6  -8  438.78   11.44
   4   6  -8  451.43    9.52
   4   6  -7  514.66    9.95
   4   6  -7  523.19   12.64
   4  -6   7  534.23   12.53
   4   6  -6  412.56    8.91
   4   6  -6  405.50   11.31
   4  -6   6  428.44   10.93
   4   6  -6  428.01   11.23
   4   6  -5   10.21    2.09
   4   6  -5   11.53    1.57
   4  -6   5   13.30    2.37
   4   6  -5   14.19    2.01
   4   6  -5   14.68    1.86
   4   6  -4  615.08   12.66
   4  -6   4  600.06   12.31
   4   6  -4  602.99   14.19
   4   6  -4  584.15   10.65
   4   6  -3    6.28    1.92
   4   6  -3    4.85    1.17
   4  -6   3    5.73    1.44
   4   6  -3    6.07    1.37
   4   6  -2  311.72    9.60
   4   6  -2  314.15    7.89
   4   6  -1   55.92    4.04
   4   6  -1   50.78    3.25
   4   6   0  525.49   11.47
   4   6   0  529.50   10.52
   4   6   1   52.64    3.59
   4   6   1   49.71    3.39
   4   6   2  298.09    8.16
   4   6   3    7.46    1.63
   4   6   3    4.99    1.33
   4   6   4  523.69   10.35
   4   6   4  527.40   11.36
   4  -6  -5   15.97    2.19
   4   6   5   13.37    2.02
   4  -6  -6  435.39   10.12
   4   6   6  409.71   10.71
   4   6   6  429.38   10.29
   4   6   7  497.46   11.99
   4  -6  -7  487.30   10.78
   4   6   7  499.29   11.40
   4  -6  -8  412.11    9.91
   4   6   8  391.02   10.37
   4   6   8  406.86   11.20
   4  -6  -8  397.90    9.95
  -4   6  -9  195.89    7.01
   4  -6  -9  185.70    6.76
   4   6   9  193.05    7.48
   4  -6  -9  192.36    7.10
   4   6   9  185.83    7.95
  -4   6 -10   18.07    2.28
   4   6  10   21.86    2.88
   4  -6 -10   18.06    2.39
   4   6  10   17.41    2.51
   4  -6 -10   18.06    2.39
   4   6  11   60.22    4.76
   4   6  11   66.28    4.88
   4  -6 -11   66.14    4.32
   4  -6 -11   62.57    4.09
   4   6  12  182.61    8.09
   4  -6 -12  183.78    7.23
   4  -6 -12  188.78    6.99
   4  -6 -13   28.76    2.97
   4   6  13   36.76    3.84
   4  -6 -14  263.56    8.40
   4   6  14  274.98    9.85
   4  -6 -15   38.83    3.30
   4   6  15   39.76    3.82
   4  -6 -16  464.77   10.16
   4   6  16  474.49   11.53
   4  -6 -17  151.97    5.54
   4  -6 -17  145.62    5.51
   4   6  17  151.24    6.08
   4  -6 -18   59.11    3.44
   4   6  18   64.31    3.62
   4  -6 -19  117.66    4.36
   4   6  19  112.24    4.09
   4  -6 -20    2.93    0.96
   4  -6 -21   67.07    2.67
   4   6  22   45.16    2.12
   4   7 -21    8.84    0.91
   4  -7  20  153.55    4.11
   4   7 -20  148.40    4.24
   4   7 -19   66.61    3.35
   4  -7  19   66.22    3.30
   4  -7  18   13.37    1.88
   4   7 -18   11.10    1.71
   4  -7  17   51.24    3.70
   4   7 -17   51.82    3.74
   4  -7  16  111.60    5.67
   4   7 -16  108.02    5.73
   4  -7  15  132.33    6.66
   4   7 -15  135.94    6.90
   4  -7  14  145.84    7.19
   4   7 -14  150.80    7.95
   4  -7  13   91.54    6.06
   4   7 -13   85.33    6.43
   4  -7  12  172.69    8.08
   4   7 -12  154.91    8.42
   4   7 -11   -1.01    2.55
   4  -7  11    1.48    2.01
   4   7 -10  469.29   13.83
   4  -7  10  462.17   12.89
   4  -7   9  154.89    7.46
   4   7  -9  142.56    7.52
   4   7  -8  217.51    8.46
   4   7  -8  201.09    6.42
   4  -7   8  206.14    8.30
   4   7  -8  203.91    8.66
   4   7  -8  190.62    6.02
   4   7  -7  334.11   10.64
   4  -7   7  326.26   10.21
   4   7  -7  338.95   10.68
   4   7  -7  325.77    7.87
   4   7  -6   95.28    5.64
   4  -7   6   96.11    5.60
   4   7  -6  103.01    6.12
   4   7  -6   98.75    4.43
   4   7  -5  216.13    8.08
   4  -7   5  229.29    8.20
   4   7  -5  226.23    6.72
   4   7  -5  233.44    9.32
   4   7  -4   27.18    2.97
   4   7  -4   32.35    3.71
   4  -7   4   30.11    3.13
   4   7  -4   27.28    2.37
   4   7  -4   29.32    2.56
   4   7  -3   61.56    4.24
   4   7  -3   66.60    4.94
   4  -7   3   56.00    4.07
   4   7  -3   59.00    3.69
   4   7  -3   59.47    3.59
   4   7  -2  493.69   11.25
   4   7  -2  491.42   12.99
   4  -7   2  491.77   11.31
   4   7  -2  487.19   10.22
   4   7  -2  494.97   10.25
   4   7  -1   59.19    4.03
   4   7  -1   66.14    4.74
   4  -7   1   59.80    3.97
   4   7  -1   60.06    3.79
   4   7  -1   62.05    3.71
   4   7   0  917.85   14.91
   4   7   0  915.71   14.44
   4   7   0  907.70   14.18
   4   7   0  910.63   15.96
   4   7   1   43.49    3.34
   4   7   1   43.73    3.42
   4   7   1   46.13    3.31
   4   7   1   47.24    3.59
   4   7   2  483.54   10.58
   4   7   2  486.83   10.69
   4  -7  -2  508.90   11.44
   4   7   2  489.05   11.09
   4   7   3   62.05    3.86
   4   7   3   65.30    4.24
   4   7   3   65.01    4.03
   4  -7  -3   57.19    3.94
   4   7   4   27.22    2.97
   4   7   4   23.49    2.47
   4  -7  -4   31.94    3.09
   4   7   5  207.82    7.73
   4  -7  -5  210.97    7.44
   4   7   5  211.64    7.53
   4  -7  -6   94.92    4.97
   4   7   6  102.18    5.39
   4   7   7  306.94    9.47
   4  -7  -7  314.67    9.04
   4  -7  -7  318.24    9.05
  -4   7  -7  318.54    9.52
   4  -7  -8  217.20    7.61
   4   7   8  224.10    8.37
   4  -7  -8  223.41    7.56
  -4   7  -8  226.64    8.09
   4  -7  -9  140.60    6.25
   4  -7  -9  134.76    5.94
  -4   7  -9  149.72    6.60
   4  -7 -10  493.99   11.25
   4  -7 -10  509.32   11.80
   4  -7 -11    0.34    1.19
   4  -7 -11    1.00    1.40
   4  -7 -12  174.72    6.80
   4  -7 -12  179.89    7.15
   4  -7 -13   88.50    4.98
   4  -7 -14  141.66    6.12
   4  -7 -15  117.12    5.28
   4  -7 -16  104.04    4.73
   4  -7 -17   45.18    2.99
   4  -7 -17   43.56    2.97
   4  -7 -18    8.72    1.49
   4  -7 -19   67.22    3.06
   4  -7 -20  152.89    3.97
   4   7  21    7.70    0.96
   4  -7 -21    9.36    0.88
   4   8 -19  106.30    3.51
   4  -8  19   97.58    2.88
   4  -8  18   60.13    2.85
   4   8 -18   65.21    3.27
   4   8 -17  139.36    5.27
   4  -8  17  133.12    4.87
   4   8 -16  287.03    8.31
   4  -8  16  290.00    7.95
   4   8 -15  132.01    6.33
   4  -8  15  142.03    6.08
   4   8 -14   79.78    5.36
   4  -8  14  100.33    5.49
   4  -8  13   11.73    2.55
   4   8 -13   13.59    2.97
   4   8 -12   22.39    3.68
   4  -8  12   29.37    3.50
   4   8 -11   50.78    4.85
   4  -8  11   47.14    4.32
   4  -8  10   23.61    3.35
   4   8 -10   23.27    3.74
   4   8  -9   42.88    4.36
   4  -8   9   41.40    4.09
   4   8  -8  394.69   11.84
   4  -8   8  410.07   11.71
   4  -8   7   22.92    3.12
   4   8  -7   25.23    3.30
   4   8  -7   30.10    2.53
   4  -8   6  400.79   11.21
   4   8  -6  420.26   11.54
   4  -8   5  196.67    7.79
   4   8  -5  179.08    7.46
   4  -8   4  639.55   13.62
   4   8  -4  645.23   16.19
   4   8  -4  663.33   11.30
   4   8  -4  631.70   13.49
   4  -8   3  212.58    7.80
   4   8  -3  220.52    6.69
   4   8  -3  205.22    7.61
   4   8  -3  209.16    9.05
   4   8  -2   37.26    3.44
   4   8  -2   33.07    2.74
   4   8  -2   30.36    2.66
   4   8  -2   34.08    3.81
   4   8  -1   50.19    3.83
   4   8  -1   50.34    3.42
   4   8  -1   49.97    3.40
   4   8  -1   50.22    4.19
   4   8   0   80.63    4.67
   4   8   0   72.75    4.15
   4   8   0   80.58    4.25
   4   8   0   74.47    4.78
   4   8   1   62.76    4.04
   4   8   1   68.05    4.09
   4   8   1   66.91    3.91
   4  -8  -1   73.08    4.63
   4   8   1   65.10    4.22
   4   8   2   28.28    2.94
   4   8   2   28.25    2.86
   4  -8  -2   23.45    2.89
   4   8   2   25.69    2.53
   4   8   3  196.24    6.81
   4   8   3  213.26    7.44
   4  -8  -3  204.82    7.53
  -4   8  -3  207.58    8.06
   4   8   4  614.07   12.78
   4  -8  -4  611.41   12.90
  -4   8  -4  631.63   14.02
   4  -8  -5  173.75    6.96
   4   8   5  171.39    7.04
   4  -8  -6  434.54   10.71
   4  -8  -6  422.84   10.72
   4   8   6  408.58   10.97
   4  -8  -7   27.50    2.95
   4  -8  -7   26.18    2.92
   4   8   7   28.73    3.32
   4  -8  -8  385.95    9.98
   4  -8  -8  400.09   10.40
   4   8   8  386.44   11.21
   4  -8  -9   34.87    3.33
   4  -8  -9   39.82    3.43
   4  -8 -10   17.63    2.53
   4  -8 -10   22.63    2.72
   4  -8 -11   43.82    3.58
   4  -8 -11   41.36    3.56
   4  -8 -12   26.71    2.83
   4  -8 -12   28.20    3.02
   4  -8 -13   16.78    2.45
   4  -8 -14   78.83    4.33
   4  -8 -15  134.68    5.19
   4  -8 -16  273.98    6.93
   4  -8 -17  121.79    4.30
   4  -8 -17  121.69    4.32
   4   8  18   61.32    3.27
   4  -8 -18   61.16    2.82
   4   8  19   87.73    3.26
   4  -8 -19   95.06    3.00
   4   8  20    6.59    0.81
   4   9 -18   12.55    1.23
   4   9 -17  149.36    4.48
   4  -9  16    6.55    1.22
   4   9 -16    5.71    1.36
   4  -9  15   71.73    3.64
   4   9 -15   74.42    4.16
   4  -9  14   44.02    3.21
   4   9 -14   43.68    3.59
   4  -9  13   59.65    4.02
   4   9 -13   61.96    4.53
   4   9 -12  142.92    7.04
   4  -9  12  151.51    6.68
   4  -9  11   62.94    4.60
   4   9 -11   66.78    5.24
   4  -9  10  213.18    8.18
   4   9 -10  211.38    8.64
   4  -9   9   68.68    4.89
   4   9  -9   68.56    5.09
   4  -9   8  251.86    8.87
   4   9  -8  252.92    9.17
   4  -9   7   65.09    4.72
   4   9  -7   64.43    4.69
   4  -9   6   76.18    4.98
   4   9  -6   80.46    5.08
   4   9  -5   92.54    5.38
   4   9  -4  123.04    5.98
   4   9  -3  128.76    5.96
   4   9  -2  161.78    6.57
   4   9  -1  315.45    8.94
   4   9   0   73.39    4.37
   4  -9   0   82.67    5.10
   4   9   0   78.44    4.06
   4   9   1  301.27    8.46
   4  -9  -1  319.66    9.58
   4   9   1  321.99    8.26
   4   9   2  153.92    6.05
   4  -9  -2  164.50    6.84
   4  -9  -3  137.42    6.26
   4   9   3  137.57    5.64
   4  -9  -4  111.38    5.70
   4   9   4  116.39    5.32
   4  -9  -5   85.17    4.84
   4  -9  -5   87.24    4.98
   4   9   5   88.39    4.78
   4  -9  -6   70.56    4.40
   4  -9  -6   74.18    4.58
   4   9   6   68.37    4.33
   4  -9  -7   66.75    4.24
   4  -9  -7   75.98    4.55
   4   9   7   69.10    4.54
   4  -9  -8  249.31    7.87
   4  -9  -8  249.29    8.11
   4   9   8  240.26    8.27
   4  -9  -9   79.72    4.51
   4  -9  -9   83.92    4.75
   4   9   9   79.73    4.99
   4  -9 -10  203.25    7.07
   4  -9 -10  205.42    7.23
   4   9  10  196.96    7.76
   4  -9 -11   71.16    4.24
   4  -9 -11   69.53    4.28
   4   9  11   61.51    4.51
   4  -9 -12  148.05    5.81
   4  -9 -12  151.84    6.10
   4   9  12  138.00    6.64
   4   9  13   72.45    4.69
   4  -9 -13   74.48    4.08
   4   9  14   41.16    3.41
   4  -9 -14   43.39    3.00
   4   9  15   70.53    3.96
   4  -9 -15   75.29    3.55
   4   9  16    8.41    1.49
   4  -9 -16    6.43    1.18
   4  -9 -16    7.07    1.24
   4   9  17  149.56    4.31
   4  -9 -17  147.35    3.98
   4   9  18    7.36    0.87
   4  -9 -18    6.98    0.85
   4  10 -16   16.79    1.40
   4  10 -15  120.28    4.06
   4  10 -14   12.09    1.68
   4  10 -13   69.12    3.91
   4  10 -12   34.39    3.14
   4  10 -11    3.11    1.77
   4  10 -10   66.67    4.55
   4  10  -9   57.16    4.14
   4  10  -8   80.59    4.81
   4  10  -7   98.76    5.38
   4  10  -6   63.28    4.30
   4  10  -5   82.13    4.76
   4  10  -4  167.19    6.52
   4  10  -3  254.59    7.84
   4  10  -2   49.68    3.62
   4 -10   2   54.44    4.16
   4  10  -1   29.43    2.83
   4 -10   1   28.93    3.08
   4  10   0   73.31    4.12
   4 -10   0   71.71    4.57
   4 -10  -1   41.93    3.56
   4 -10  -2   45.72    3.70
   4 -10  -3  235.22    7.71
   4 -10  -3  235.10    7.82
   4 -10  -4  168.20    6.44
   4 -10  -4  172.14    6.69
   4 -10  -5   82.26    4.54
   4 -10  -5   85.43    4.76
   4  10   5   82.80    4.00
   4 -10  -6   66.99    4.12
   4 -10  -6   63.37    4.05
   4  10   6   59.09    3.53
   4 -10  -7   98.79    4.92
   4 -10  -7   95.06    4.84
   4  10   7   94.48    4.48
   4 -10  -8   76.07    4.23
   4 -10  -8   71.41    4.11
   4  10   8   81.85    4.16
   4 -10  -9   47.43    3.37
   4 -10  -9   49.41    3.54
   4  10   9   46.83    3.23
   4 -10 -10   69.07    3.89
   4 -10 -10   70.87    3.98
   4  10  10   67.42    3.77
   4 -10 -11    0.82    1.35
   4 -10 -11    0.80    1.18
   4  10  11    2.69    1.20
   4 -10 -12   31.05    2.52
   4  10  12   26.34    2.39
   4 -10 -13   58.39    3.06
   4  10  13   55.61    3.09
   4 -10 -14   14.70    1.58
   4  10  14    9.99    1.26
   4 -10 -15  118.14    3.63
   4 -10 -15  114.16    3.52
   4  10  15  115.53    3.35
   4 -10 -16   14.31    1.17
   4  11 -13   51.70    2.42
   4  11 -12  101.24    3.80
   4  11 -11   82.13    3.80
   4  11 -10   23.55    2.35
   4  11  -9   54.33    3.39
   4  11  -8   23.64    2.43
   4  11  -7   34.19    2.87
   4  11  -6   26.19    2.49
   4 -11   6   23.62    2.60
   4  11  -5   40.62    2.94
   4 -11   5   47.27    3.57
   4 -11   4   17.41    2.43
   4  11  -4   15.75    1.93
   4 -11   3   52.42    3.85
   4  11  -3   48.70    3.16
   4 -11   2   -0.57    1.53
   4 -11   1  341.78    9.00
   4 -11   0   14.58    2.20
   4 -11   0   10.92    2.07
   4 -11  -1  328.82    8.71
   4 -11  -1  334.37    8.52
   4 -11  -2    0.59    1.44
   4 -11  -2   -0.03    1.49
   4 -11  -3   52.79    3.60
   4 -11  -3   47.97    3.26
   4 -11  -4   13.24    2.09
   4 -11  -4   13.41    1.94
   4 -11  -5   44.63    3.20
   4 -11  -5   49.81    3.33
   4 -11  -6   24.21    2.37
   4 -11  -6   23.17    2.36
   4 -11  -7   40.97    2.95
   4 -11  -7   38.11    2.84
   4 -11  -8   17.95    2.02
   4 -11  -8   16.48    2.02
   4 -11  -9   62.84    3.37
   4 -11  -9   63.19    3.35
   4 -11 -10   15.13    1.77
   4 -11 -10   17.35    1.83
   4 -11 -11   71.17    3.21
   4 -11 -12   94.49    3.36
   4 -11 -13   47.68    2.18
   4 -12  10   11.54    1.25
   4 -12   9   15.84    1.58
   4 -12   8   17.24    1.78
   4 -12   7   63.14    3.29
   4 -12   7   64.06    2.75
   4 -12   6   21.18    2.09
   4 -12   6   22.23    1.94
   4 -12   5  118.11    4.62
   4 -12   5  120.06    4.30
   4 -12   4   13.66    1.82
   4 -12   4   12.74    1.65
   4 -12   3  105.11    4.42
   4 -12   3  104.27    4.16
   4 -12   2   23.45    2.27
   4 -12   2   26.72    2.25
   4 -12   1    8.47    1.49
   4 -12   1   13.26    1.66
   4 -12   0   22.01    2.17
   4 -12   0   25.19    2.16
   4 -12  -1    7.33    1.39
   4 -12  -1   11.78    1.70
   4 -12  -2   24.91    2.22
   4 -12  -2   25.95    2.24
   4 -12  -3   96.64    4.07
   4 -12  -3  103.64    4.09
   4 -12  -4   17.81    1.95
   4 -12  -4   17.86    1.87
   4 -12  -5  114.58    4.24
   4 -12  -5  117.63    4.20
   4 -12  -6   19.36    1.82
   4 -12  -6   18.86    1.85
   4 -12  -7   59.55    2.93
   4 -12  -7   58.27    2.85
   4 -12  -8   16.89    1.59
   4 -12  -8   16.85    1.55
   4 -12  -9   11.88    1.29
   4 -12 -10   10.75    1.02
   4 -13   4   10.48    1.17
   4 -13   3   30.10    1.85
  -4  13   3   28.08    1.79
   4 -13   2   -0.28    0.76
  -4  13   2    1.13    0.72
   4 -13   1   80.62    3.04
   4 -13   0   14.05    1.38
   4 -13  -1   82.62    3.03
   4 -13  -2    0.14    0.68
  -4  13  -2   -0.10    0.62
   4 -13  -3   31.09    1.83
  -4  13  -3   29.38    1.73
   4 -13  -4   12.93    1.17
   5   0   0   -0.38    0.85
   5   0   1 3100.18   22.03
   5   0  -1 3123.01   21.34
   5   0  -2    8.89    1.24
   5   0   2   10.23    1.54
   5   0  -3  481.43    8.11
   5   0   3  478.30    9.15
   5   0  -4   68.14    3.09
   5   0   4   71.19    3.72
   5   0  -5  205.88    5.32
   5   0   5  204.54    6.46
   5   0   6  200.89    7.04
   5   0   6  204.08    6.70
   5   0   7  377.34    9.87
   5   0   8  135.94    6.23
   5   0  -9  515.28   10.78
   5   0   9  539.54   12.66
   5   0   9  508.48   12.39
   5   0  -9  517.14   10.06
   5   0   9  528.48   12.51
   5   0  10   21.34    2.91
   5   0  10   24.43    2.95
   5   0 -10   27.47    2.55
   5   0  10   29.17    3.32
   5   0  11  119.15    6.76
   5   0  11  119.68    6.68
   5   0  11  117.41    6.52
   5   0  12  776.38   17.46
   5   0  12  772.04   17.58
   5   0  12  782.68   17.30
   5   0  13  232.08   10.10
   5   0  13  241.98   10.45
   5   0  13  250.19   10.47
   5   0  14  836.05   19.72
   5   0  14  861.25   20.01
   5   0  15   59.91    5.46
   5   0  15   63.19    5.69
   5   0  16  256.14   10.32
   5   0  16  245.82   10.20
   5   0  17   18.28    3.46
   5   0  17   17.17    3.54
   5   0  18  261.53    9.44
   5   0  18  260.64    9.69
   5   0  19  409.07   10.85
   5   0  19  402.12   11.08
   5   0  20   20.71    2.46
   5   0  20   18.21    2.47
   5   0  21  115.51    4.79
   5   0  21  116.55    4.99
   5   0  22   30.84    2.24
   5   0  22   33.05    2.43
   5   0  23    0.23    0.63
   5   0  23    1.41    0.55
   5  -1  23   71.40    2.82
   5  -1  23   71.07    2.80
   5  -1  22    1.10    0.97
   5  -1  22    3.05    1.04
   5  -1  21   16.16    1.98
   5  -1  21   21.92    2.28
   5  -1  20   40.39    3.30
   5  -1  20   38.46    3.33
   5  -1  19  126.99    6.08
   5  -1  19  126.66    6.18
   5  -1  18  156.96    7.41
   5  -1  18  156.19    7.43
   5  -1  17  896.46   18.29
   5  -1  17  938.14   18.57
   5  -1  16   92.96    6.42
   5  -1  16   94.71    6.58
   5  -1  15  469.47   14.39
   5  -1  15  488.45   14.48
   5  -1  14  166.77    8.82
   5  -1  14  155.35    8.59
   5  -1  13  104.69    6.76
   5  -1  13  112.38    7.02
   5  -1  13  108.99    6.95
   5  -1  12  556.33   14.79
   5  -1  12  554.03   14.84
   5  -1  12  537.94   14.35
   5  -1  11  266.38   10.01
   5  -1  11  265.47    9.86
   5  -1  11  277.89    9.88
   5  -1  10   44.84    4.07
   5  -1  10   46.80    4.10
   5   1 -10   49.67    3.19
   5  -1  10   53.74    4.34
   5  -1   9  230.11    8.36
   5  -1   9  211.75    8.03
   5   1  -9  226.25    6.66
   5  -1   9  221.85    8.11
   5  -1   8  146.75    6.51
   5  -1   7  377.40    9.94
   5   1  -6  139.48    4.69
   5  -1   6  135.29    5.28
   5   1  -5  544.86    9.10
   5  -1   5  564.41   10.14
   5   1  -4  738.22   10.62
   5  -1   4  754.59   11.30
   5  -1   3  964.21   12.37
   5   1  -3  978.92   12.26
   5   1  -2  346.39    7.37
   5  -1   2  354.18    7.26
   5   1  -1  569.77    9.62
   5  -1   1  548.26    8.74
   5  -1   0  360.98    6.84
   5   1   0  344.73    7.60
   5  -1  -1  513.56    7.92
   5   1   1  508.97    9.42
   5  -1  -2  361.10    6.54
   5   1   2  340.78    7.98
   5  -1  -3  898.98   10.21
   5   1   3  883.95   13.07
   5   1   4  712.60   11.99
   5  -1  -4  751.56    9.26
   5   1   5  521.74   10.66
   5   1   6  163.85    6.23
   5   1   7  367.10    9.82
   5   1   7  357.46    9.40
   5   1   8  154.72    6.62
   5  -1  -9  202.54    6.71
   5   1   9  200.08    7.77
   5   1   9  189.05    7.60
   5  -1  -9  211.55    6.43
   5   1   9  196.43    7.64
   5   1  10   44.97    4.03
   5   1  10   44.19    4.04
   5  -1 -10   50.45    3.35
   5   1  10   48.44    4.21
   5   1  11  278.90   10.10
   5   1  11  276.84   10.18
   5   1  11  284.50   10.16
   5   1  12  513.21   14.14
   5   1  12  516.61   14.47
   5   1  12  492.31   13.90
   5   1  13   98.57    6.71
   5   1  13   94.36    6.59
   5   1  13   98.13    6.64
   5   1  14  174.46    9.07
   5   1  14  179.05    9.25
   5   1  15  473.73   14.47
   5   1  15  478.07   14.65
   5   1  16  106.02    6.76
   5   1  16   98.11    6.70
   5   1  17  894.39   18.05
   5   1  17  915.89   18.76
   5   1  18  165.92    7.45
   5   1  18  160.17    7.59
   5   1  19  141.36    6.28
   5   1  19  110.49    5.84
   5   1  20   45.10    3.27
   5   1  20   45.49    3.54
   5   1  21   24.04    2.17
   5   1  21   23.63    2.46
   5   1  21   22.64    2.39
   5   1  22    1.15    0.92
   5   1  22    4.58    1.00
   5   1  23   68.61    2.89
   5  -2  23    1.55    0.60
   5  -2  23    3.54    0.70
   5  -2  22   47.02    2.55
   5  -2  22   48.47    2.76
   5  -2  21  139.84    5.20
   5  -2  20   36.09    3.13
   5  -2  20   40.01    3.18
   5  -2  19  362.36   10.17
   5  -2  19  353.14    9.88
   5  -2  18  253.98    9.18
   5  -2  18  256.21    9.08
   5  -2  17  179.09    8.19
   5  -2  17  179.90    8.09
   5  -2  16  182.61    8.70
   5  -2  16  181.77    8.42
   5  -2  15  216.81    9.80
   5  -2  15  212.76    9.50
   5  -2  14  495.32   15.10
   5  -2  14  508.59   14.88
   5  -2  13  343.04   12.34
   5  -2  13  378.50   12.69
   5  -2  13  364.72   12.13
   5  -2  12  473.14   13.60
   5  -2  12  489.96   13.80
   5  -2  12  455.38   13.07
   5  -2  11   34.99    4.05
   5  -2  11   29.67    3.47
   5  -2  11   28.29    3.40
   5  -2  10   79.31    5.35
   5   2 -10   81.57    4.41
   5  -2  10   81.20    5.34
   5   2 -10   80.12    4.12
   5  -2  10   83.46    5.37
   5  -2   9  684.08   14.48
   5   2  -9  677.05   12.22
   5  -2   9  679.88   14.40
   5   2  -9  660.48   11.49
   5  -2   9  666.28   14.03
   5   2  -8  412.73    8.99
   5  -2   8  401.68   10.80
   5   2  -8  406.46    9.27
   5  -2   8  406.20   10.75
   5  -2   8  409.32   10.77
   5  -2   7  176.66    6.85
   5   2  -6  138.25    4.88
   5   2  -5   47.80    2.93
   5   2  -4  105.73    4.26
   5   2  -3  166.71    5.33
   5   2  -2 1070.30   13.59
   5   2  -1 1430.21   15.99
   5   2   0  766.71   11.79
   5   2   1 1356.12   16.04
   5   2   2 1097.27   14.77
   5   2   3  149.90    5.64
   5   2   4  118.27    5.15
   5   2   5   54.87    3.63
   5   2   6  146.70    6.06
   5   2   7  200.81    7.30
   5   2   7  185.10    7.02
   5   2   8  381.14   10.42
   5   2   8  389.94   10.62
   5   2   8  378.71   10.36
   5  -2  -8  402.43    8.70
   5  -2  -8  388.20    9.23
   5   2   9  676.96   14.34
   5   2   9  636.70   13.57
   5   2   9  666.83   14.26
   5  -2  -9  681.60   11.58
   5  -2  -9  693.20   12.36
   5   2  10   64.68    4.64
   5   2  10   64.01    4.51
   5   2  10   70.20    4.94
   5  -2 -10   74.98    4.06
   5  -2 -10   68.32    4.10
   5   2  11   45.55    4.29
   5   2  11   51.88    4.39
   5   2  11   51.56    4.36
   5   2  12  435.81   13.48
   5   2  12  435.74   13.17
   5   2  12  448.32   13.06
   5   2  13  383.40   13.34
   5   2  13  372.96   12.79
   5   2  13  364.56   12.35
   5   2  14  511.13   15.71
   5   2  14  506.27   14.94
   5   2  15  226.61   10.26
   5   2  15  234.19    9.77
   5   2  16  143.46    7.87
   5   2  16  140.17    7.31
   5   2  17  187.14    8.54
   5   2  17  182.32    7.80
   5   2  18  238.24    9.07
   5   2  18  224.60    7.96
   5   2  19  340.46    9.91
   5   2  19  332.36    8.73
   5   2  20   41.14    3.29
   5   2  20   34.30    2.58
   5   2  20   35.17    3.12
   5   2  21  112.08    3.82
   5   2  21  120.26    4.84
   5   2  22   48.40    2.77
   5   2  23    3.21    0.81
   5  -3  23   49.83    2.10
   5  -3  23   49.22    2.11
   5  -3  22    2.58    0.94
   5  -3  22    1.88    0.72
   5  -3  21    9.92    1.58
   5  -3  21    7.84    1.25
   5  -3  20  109.85    5.03
   5  -3  19   40.79    3.30
   5  -3  19   37.61    3.43
   5  -3  18  181.80    7.18
   5  -3  18  181.70    7.59
   5  -3  17  149.57    7.08
   5  -3  17  158.40    7.56
   5  -3  16  202.55    8.50
   5  -3  16  205.74    9.06
   5  -3  15  225.69    9.35
   5  -3  15  233.14    9.97
   5   3 -15  212.83    7.95
   5  -3  14  438.50   13.33
   5  -3  14  421.51   13.71
   5   3 -14  419.47   11.76
   5  -3  13   66.64    5.39
   5  -3  13   63.99    5.55
   5   3 -13   64.87    4.94
   5   3 -12  546.33   14.02
   5  -3  12  550.28   14.59
   5  -3  12  538.09   13.91
   5  -3  12  578.64   14.88
   5   3 -11  204.68    8.48
   5  -3  11  210.26    8.80
   5  -3  11  217.61    8.89
   5  -3  11  197.09    8.21
   5  -3  10  322.26   10.09
   5  -3  10  316.31   10.38
   5   3 -10  333.10   10.53
   5   3 -10  308.54    8.50
   5  -3  10  339.93   10.49
   5  -3   9  140.88    6.61
   5   3  -9  146.52    6.83
   5  -3   9  131.00    6.44
   5   3  -9  140.01    5.68
   5  -3   9  136.74    6.51
   5   3  -9  126.02    5.08
   5   3  -8  144.58    6.45
   5  -3   8  147.88    6.69
   5   3  -8  144.75    5.66
   5   3  -8  141.21    5.23
   5   3  -8  147.42    5.54
   5   3  -7  155.34    5.58
   5   3  -7  156.97    5.77
   5  -3   7  163.86    6.80
   5   3  -6  277.35    7.16
   5   3  -5  605.88   10.57
   5   3  -4  248.39    6.78
   5   3  -3  902.29   12.90
   5   3  -2   69.95    3.74
   5   3  -1  941.74   13.52
   5   3   0  300.70    7.73
   5   3   1  924.46   13.81
   5   3   2   82.54    4.32
   5   3   3  863.39   13.96
   5   3   4  249.99    7.74
   5   3   5  610.36   12.32
   5   3   6  269.40    8.49
   5   3   7  138.26    6.24
   5   3   7  125.77    6.05
   5  -3  -7  120.47    5.19
   5   3   8  124.32    6.19
   5   3   8  136.89    6.43
   5  -3  -8  123.21    4.88
   5  -3  -8  128.82    5.39
   5   3   9  120.78    6.10
   5   3   9  122.38    6.47
   5   3   9  125.25    6.35
   5   3   9  118.48    6.02
   5  -3  -9  122.18    5.00
   5  -3  -9  126.02    5.42
   5   3  10  271.09    9.50
   5   3  10  293.19   10.42
   5   3  10  285.69   10.00
   5   3  10  286.48    9.23
   5   3  10  268.27    9.45
   5  -3 -10  279.36    7.98
   5   3  11  214.14    8.25
   5   3  11  210.18    8.99
   5   3  11  227.89    9.09
   5   3  11  242.63    9.98
   5   3  11  220.91    9.04
   5   3  12  531.66   14.86
   5   3  12  517.20   13.45
   5   3  12  516.29   14.21
   5   3  12  524.53   14.62
   5   3  13   82.27    6.15
   5   3  13   80.08    5.48
   5   3  14  409.25   13.76
   5   3  14  431.27   12.87
   5   3  15  232.40   10.13
   5   3  15  244.98    9.15
   5   3  16  219.27    9.41
   5   3  16  218.32    9.56
   5   3  16  215.56    8.08
   5   3  17  161.80    7.70
   5   3  17  149.84    7.58
   5   3  17  156.60    6.35
   5   3  18  185.56    7.53
   5   3  18  191.24    7.83
   5   3  19   30.97    3.02
   5   3  19   30.32    3.01
   5   3  20  113.43    4.96
   5   3  21    9.42    1.46
   5   3  21   11.19    1.40
   5   3  22    3.08    0.89
   5   3  23   52.27    2.03
   5  -4  22   47.52    2.27
   5  -4  22   48.74    2.31
   5  -4  21  115.90    4.18
   5  -4  20   96.65    4.44
   5  -4  19  222.82    7.25
   5   4 -18   51.21    3.16
   5  -4  18   53.82    4.08
   5   4 -17  252.49    7.62
   5  -4  17  267.77    9.35
   5   4 -16    8.68    1.84
   5  -4  16   12.02    2.83
   5   4 -15  665.34   14.41
   5  -4  15  715.66   16.55
   5   4 -14   30.89    3.65
   5  -4  14   35.34    4.10
   5  -4  14   34.52    3.97
   5   4 -13  295.44   10.99
   5  -4  13  305.95   11.19
   5   4 -12  199.01    8.94
   5  -4  12  199.97    8.76
   5   4 -11   71.68    4.20
   5   4 -11   70.32    5.49
   5  -4  11   77.07    5.42
   5  -4  10  142.38    7.03
   5   4 -10  152.56    5.99
   5   4 -10  152.36    7.53
   5   4  -9  197.73    6.75
   5  -4   9  183.88    7.75
   5   4  -9  201.49    8.41
   5   4  -8  167.04    7.34
   5   4  -8  163.90    5.97
   5   4  -8  169.90    6.20
   5  -4   8  157.13    6.85
   5   4  -8  157.42    5.59
   5   4  -7  218.97    8.09
   5   4  -7  210.67    6.69
   5  -4   7  214.23    7.81
   5   4  -7  217.74    6.93
   5   4  -7  207.31    6.23
   5   4  -6   50.61    3.36
   5  -4   6   49.62    3.80
   5   4  -6   51.99    3.45
   5   4  -6   48.81    3.23
   5   4  -6   49.62    3.76
   5   4  -5  178.44    6.11
   5   4  -5  170.12    5.89
   5   4  -5  176.93    5.93
   5   4  -4  217.62    6.68
   5   4  -3   61.30    3.65
   5   4  -2  716.70   12.16
   5   4  -1  104.82    4.85
   5   4   0  867.09   13.72
   5   4   1  101.21    4.87
   5   4   2  739.41   13.12
   5   4   3   66.99    4.14
   5   4   4  199.78    7.27
   5  -4  -5  177.05    6.21
   5   4   5  182.43    7.06
   5   4   5  171.82    6.82
   5   4   5  178.49    6.87
   5  -4  -6   64.92    3.79
   5   4   6   55.06    4.09
   5   4   6   62.79    4.33
   5  -4  -7  238.66    7.21
   5   4   7  239.81    8.40
   5   4   7  247.01    8.66
   5  -4  -8  169.89    6.19
   5   4   8  169.58    7.49
   5  -4  -8  183.85    6.20
   5   4   8  176.37    7.44
   5  -4  -8  166.27    5.66
   5  -4  -9  219.23    6.75
   5   4   9  197.76    8.18
   5  -4  -9  205.18    6.79
   5   4   9  209.92    8.49
   5   4  10  147.61    7.31
   5  -4 -10  144.06    5.77
   5   4  10  149.28    7.59
   5   4  11   78.96    5.63
   5   4  11   96.92    6.30
   5   4  12  189.90    8.91
   5   4  13  325.22   11.97
   5   4  13  327.90   11.40
   5   4  14   35.46    4.31
   5   4  14   30.44    3.73
   5   4  15  684.02   16.85
   5  -4 -15  716.83   12.05
   5   4  15  663.54   16.01
   5  -4 -16   12.69    1.75
   5   4  16   11.96    2.87
   5  -4 -17  221.84    6.16
   5   4  17  228.12    8.62
   5  -4 -18   55.25    2.93
   5   4  18   52.73    3.87
   5  -4 -19  194.50    4.99
   5   4  19  194.09    6.55
   5   4  20   95.65    4.15
   5   4  21  100.01    3.62
   5   4  21  100.55    3.45
   5   4  22   49.09    2.02
   5  -5  21    7.75    0.98
   5  -5  21    6.81    1.05
   5  -5  20   61.55    3.08
   5  -5  20   62.35    3.15
   5  -5  19   41.29    2.89
   5   5 -19   39.87    2.42
   5  -5  18  244.72    7.54
   5   5 -18  228.11    6.37
   5  -5  17   78.14    4.74
   5   5 -17   71.05    4.11
   5  -5  16  210.09    8.10
   5   5 -16  194.70    7.25
   5  -5  15   11.10    2.56
   5   5 -15   14.46    2.62
   5  -5  14  295.85   10.48
   5   5 -14  292.55   10.36
   5  -5  13   19.42    3.06
   5   5 -13   25.39    3.68
   5  -5  12  231.71    9.07
   5   5 -12  206.91    9.39
   5  -5  11   36.77    3.79
   5   5 -11   30.97    2.74
   5   5 -11   36.05    4.15
   5   5 -10  131.79    5.53
   5  -5  10  132.50    6.73
   5   5 -10  143.66    7.58
   5  -5   9  188.00    7.74
   5   5  -9  186.64    6.64
   5   5  -9  194.79    8.66
   5   5  -8  143.91    5.78
   5  -5   8  159.85    6.92
   5   5  -8  150.78    5.79
   5   5  -8  158.68    7.58
   5   5  -7   18.32    2.05
   5   5  -7   25.32    2.65
   5  -5   7   21.61    2.71
   5   5  -7   21.53    2.75
   5  -5   7   17.27    2.47
   5   5  -6  247.00    7.36
   5  -5   6  248.62    8.63
   5   5  -6  247.86    8.76
   5  -5   6  253.73    8.16
   5   5  -6  252.87    7.68
   5   5  -6  247.32    7.31
   5   5  -5  322.23    8.36
   5  -5   5  309.87    9.33
   5   5  -5  307.35    9.34
   5  -5   5  318.14    8.90
   5   5  -5  300.03    8.05
   5   5  -4  741.21   12.52
   5  -5   4  755.30   14.24
   5   5  -4  753.69   14.26
   5   5  -4  781.64   13.02
   5   5  -4  743.57   12.66
   5   5  -3  558.89   10.88
   5  -5   3  535.33   11.80
   5   5  -3  551.77   11.93
   5   5  -3  570.69   11.22
   5   5  -3  524.01   10.77
   5   5  -2  444.30    9.82
   5  -5   2  448.45   10.53
   5   5  -2  434.44   10.38
   5   5  -2  421.32    9.70
   5   5  -1  270.18    7.78
   5  -5   1  272.66    8.06
   5   5  -1  266.33    8.03
   5   5  -1  269.89    7.91
   5   5  -1  268.01    7.85
   5   5   0   78.42    4.34
   5  -5   0   69.11    4.10
   5   5   0   78.65    4.34
   5   5   0   78.08    4.46
   5   5   0   73.41    4.23
   5   5   1  315.62    8.62
   5   5   1  322.23    8.68
   5   5   1  319.89    8.89
   5   5   1  313.08    8.78
   5   5   2  407.13    9.88
   5   5   2  404.63    9.64
   5   5   2  403.18   10.17
   5   5   2  400.53   10.13
   5   5   3  515.33   11.30
   5   5   3  487.98   10.46
   5   5   3  517.15   11.73
   5  -5  -3  517.67   10.85
   5   5   3  484.03   11.39
   5   5   4  733.87   14.16
   5  -5  -4  718.02   12.61
   5   5   4  724.89   14.07
   5   5   4  715.16   13.63
   5  -5  -5  278.36    7.97
   5   5   5  279.26    9.02
   5   5   5  286.13    9.10
   5   5   5  286.03    8.80
   5   5   6  222.63    8.26
   5  -5  -6  217.14    6.93
   5   5   6  218.34    7.99
   5   5   6  223.05    8.24
   5  -5  -7   13.69    2.05
   5   5   7   18.87    2.68
   5   5   7   18.95    2.56
   5  -5  -7   22.28    2.27
   5  -5  -7   19.87    2.36
   5  -5  -8  148.02    5.70
   5   5   8  125.84    6.43
   5  -5  -8  140.29    5.82
   5   5   8  130.42    6.67
   5  -5  -8  139.73    5.69
   5  -5  -9  169.76    6.10
   5   5   9  174.23    7.62
   5  -5  -9  156.49    6.32
   5   5   9  173.12    7.94
   5  -5  -9  166.31    6.22
   5  -5 -10  119.27    5.07
   5   5  10  117.18    6.34
   5  -5 -10  123.31    5.65
   5  -5 -10  114.29    5.23
   5  -5 -11   34.60    2.95
   5   5  11   28.56    3.40
   5  -5 -12  218.84    7.23
   5   5  12  217.17    9.32
   5  -5 -13   30.35    2.82
   5   5  13   21.69    3.42
   5  -5 -14  284.75    7.74
   5   5  14  266.05   10.52
   5  -5 -15    9.75    1.69
   5  -5 -15    9.16    1.45
   5   5  15    6.03    2.20
   5  -5 -16  212.43    6.27
   5   5  16  207.17    8.13
   5  -5 -17   74.85    3.54
   5   5  17   77.70    4.65
   5  -5 -18  247.79    5.89
   5   5  18  243.31    7.26
   5  -5 -19   44.03    2.28
   5   5  19   41.63    2.74
   5   5  20   62.90    3.09
   5   5  20   53.22    2.59
   5   5  21   12.15    1.18
   5   5  21    8.29    0.82
   5  -6  20  220.29    4.96
   5  -6  19   23.20    1.81
   5  -6  19   25.07    2.12
   5   6 -19   24.79    1.82
   5  -6  18  208.45    5.83
   5  -6  18  219.89    6.47
   5   6 -18  207.54    5.73
   5  -6  17  105.83    5.05
   5   6 -17   97.58    4.50
   5  -6  17  111.47    4.78
   5  -6  16   68.52    4.47
   5   6 -16   73.30    4.38
   5  -6  16   65.90    4.05
   5  -6  15  196.85    7.78
   5   6 -15  178.59    7.31
   5  -6  15  195.11    7.23
   5  -6  14   29.61    3.62
   5   6 -14   25.38    3.24
   5  -6  14   29.90    3.35
   5  -6  13   85.44    5.76
   5   6 -13   78.84    5.95
   5  -6  13   89.19    5.35
   5  -6  12  380.36   11.76
   5   6 -12  362.63   12.45
   5  -6  12  398.23   11.03
   5  -6  11   88.99    5.76
   5   6 -11  100.07    6.54
   5   6 -11   91.36    4.42
   5  -6  11   99.34    5.57
   5  -6  10  343.86   10.99
   5   6 -10  348.07   11.93
   5  -6  10  352.90   10.07
   5   6 -10  333.17    8.48
   5  -6   9   94.70    5.97
   5   6  -9   91.58    6.16
   5   6  -9   93.18    4.62
   5  -6   9  100.68    5.41
   5  -6   8  202.06    8.25
   5   6  -8  201.20    8.64
   5   6  -8  172.02    6.09
   5   6  -8  180.09    6.43
   5  -6   7  262.91    9.32
   5   6  -7  276.35    9.78
   5   6  -7  248.88    7.65
   5   6  -7  254.57    7.44
   5  -6   6  166.49    7.30
   5   6  -6  179.95    7.69
   5   6  -6  173.84    6.51
   5   6  -6  165.68    6.05
   5  -6   5  192.90    7.67
   5   6  -5  198.15    7.90
   5   6  -5  193.88    6.58
   5   6  -5  198.80    6.76
   5   6  -4  106.38    4.83
   5  -6   4  113.96    5.85
   5   6  -4  113.91    5.91
   5   6  -4  110.60    5.08
   5   6  -4  111.40    5.04
   5   6  -3   18.52    2.29
   5  -6   3   19.31    2.58
   5   6  -3   20.96    2.74
   5   6  -3   15.93    1.99
   5   6  -3   18.32    2.26
   5  -6   2  316.48    9.21
   5   6  -2  312.22    8.35
   5   6  -2  309.47    9.14
   5   6  -2  324.81    8.71
   5   6  -2  325.58    8.82
   5  -6   1  240.41    7.91
   5   6  -1  249.12    7.55
   5   6  -1  255.00    8.16
   5   6  -1  238.42    7.68
   5   6  -1  247.21    7.84
   5   6   0  685.67   12.61
   5   6   0  675.18   13.07
   5   6   0  698.73   13.25
   5   6   0  706.76   13.21
   5   6   1  244.94    7.64
   5   6   1  246.83    7.89
   5   6   1  241.91    7.91
   5   6   1  248.66    8.06
   5  -6  -1  240.21    7.65
   5   6   2  284.74    8.35
   5   6   2  293.88    8.47
   5   6   2  306.54    9.08
   5  -6  -2  285.38    8.39
   5   6   2  307.21    9.07
   5  -6  -2  302.33    8.48
   5   6   3   30.81    2.95
   5   6   3   25.43    2.60
   5  -6  -3   20.88    2.23
   5   6   3   27.82    2.90
   5   6   3   26.06    2.95
   5  -6  -3   27.23    2.78
   5   6   4   93.85    4.96
   5  -6  -4   90.74    4.77
   5   6   4  101.58    5.46
   5   6   4   85.04    5.09
   5  -6  -4   85.91    4.54
   5   6   5  195.23    7.24
   5  -6  -5  190.00    6.68
   5   6   5  206.46    7.85
   5   6   5  189.58    7.59
   5  -6  -5  195.56    6.55
   5   6   6  177.33    7.18
   5   6   6  187.66    7.63
   5  -6  -6  188.23    6.41
   5   6   6  196.57    7.84
   5  -6  -6  176.92    6.48
   5   6   7  271.89    9.04
   5   6   7  276.34    9.41
   5  -6  -7  299.69    8.51
   5   6   7  298.73    9.90
   5  -6  -7  289.15    8.50
   5   6   8  201.17    8.31
   5  -6  -8  199.53    7.05
   5  -6  -8  203.54    7.14
   5   6   8  203.29    7.95
   5  -6  -9  100.08    5.00
   5  -6  -9  103.68    5.20
   5   6   9  102.93    5.98
   5  -6 -10  371.44    9.49
   5  -6 -10  364.56    9.69
   5   6  10  364.49   11.07
   5  -6 -11   83.14    4.61
   5  -6 -11   82.00    4.64
   5   6  11   88.20    5.75
   5   6  12  403.56   12.03
   5  -6 -12  408.97    9.87
   5   6  13   77.97    5.50
   5  -6 -13   83.50    4.56
   5   6  14   37.74    3.63
   5  -6 -14   40.66    3.05
   5   6  15  202.43    7.57
   5  -6 -15  192.11    6.02
   5   6  16   59.06    3.84
   5  -6 -16   59.98    3.18
   5  -6 -16   60.70    3.27
   5   6  17   80.88    3.98
   5  -6 -17   90.86    3.69
   5   6  18  214.04    5.51
   5   6  18  223.70    6.80
   5  -6 -18  212.41    5.05
   5  -6 -19   19.95    1.43
   5   6  19   21.60    2.02
   5   6  20  209.67    4.88
   5  -7  19   86.70    2.99
   5   7 -19   82.27    2.61
   5  -7  18   30.62    2.24
   5   7 -18   28.05    2.00
   5  -7  17  134.38    4.93
   5   7 -17  129.26    4.65
   5  -7  16   82.81    4.33
   5   7 -16   75.03    4.03
   5   7 -15   41.38    3.38
   5  -7  15   40.09    3.45
   5   7 -14   91.46    5.41
   5  -7  14   86.40    5.16
   5   7 -13   98.21    6.06
   5  -7  13   98.05    5.83
   5   7 -12  135.20    7.41
   5  -7  12  138.66    6.96
   5   7 -11  201.82    6.00
   5   7 -11  205.84    9.06
   5  -7  11  214.55    8.64
   5   7 -10   60.36    3.43
   5   7 -10   60.19    5.10
   5  -7  10   68.48    5.18
   5   7  -9  324.02    8.12
   5  -7   9  342.27   10.82
   5   7  -9  343.87   11.41
   5   7  -8  137.97    5.48
   5  -7   8  142.41    7.01
   5   7  -8  152.37    7.61
   5  -7   7  107.22    6.04
   5   7  -7  124.36    6.68
   5   7  -7  107.24    5.03
   5   7  -7  109.32    4.81
   5  -7   6   96.83    5.65
   5   7  -6  102.69    5.93
   5   7  -6   93.50    4.47
   5   7  -6   96.41    4.80
   5   7  -5    2.75    1.24
   5  -7   5    2.40    1.51
   5   7  -5    1.02    1.77
   5   7  -4  610.31   11.63
   5  -7   4  628.09   13.57
   5   7  -4  635.59   13.90
   5   7  -3   51.91    3.56
   5  -7   3   50.94    4.06
   5   7  -3   48.84    3.89
   5   7  -2  397.80    9.29
   5  -7   2  403.83   10.55
   5   7  -2  403.53   10.66
   5   7  -2  409.56    9.84
   5   7  -2  426.05   10.25
   5   7  -1   54.15    3.55
   5   7  -1   48.53    3.80
   5   7  -1   53.90    3.76
   5   7  -1   54.08    3.69
   5   7   0   52.14    3.52
   5   7   0   56.90    4.19
   5   7   0   53.05    3.80
   5   7   0   56.84    3.79
   5  -7   0   49.65    3.79
   5   7   1   64.03    3.90
   5   7   1   60.79    4.14
   5  -7  -1   64.17    4.16
   5   7   1   64.88    4.32
   5  -7  -1   66.43    4.31
   5   7   1   72.19    4.41
   5   7   2  375.55    9.26
   5   7   2  365.07    9.63
   5   7   2  388.90   10.14
   5  -7  -2  392.40    9.53
   5  -7  -2  378.67    9.94
   5   7   2  385.88   10.17
   5   7   3   47.58    3.80
   5  -7  -3   53.52    3.54
   5   7   3   48.66    3.81
   5  -7  -3   51.08    3.84
   5   7   3   50.90    3.60
   5   7   4  602.87   13.07
   5  -7  -4  597.70   11.27
   5  -7  -4  599.40   12.31
   5   7   4  624.40   12.25
   5   7   5    2.59    1.64
   5   7   5    2.30    1.24
   5  -7  -5    2.25    1.32
   5   7   6   65.73    4.23
   5  -7  -6   70.22    4.44
   5   7   6   70.67    4.74
   5  -7  -6   63.54    4.09
   5   7   7  102.95    5.27
   5  -7  -7  104.57    5.28
   5   7   7  102.35    5.84
   5  -7  -7   98.20    5.02
   5   7   8  127.11    5.98
   5  -7  -8  134.70    5.83
   5   7   8  117.14    6.39
   5  -7  -8  133.92    5.91
   5   7   9  302.25    9.15
   5  -7  -9  289.45    8.47
   5   7   9  298.14   10.14
   5  -7  -9  291.07    8.65
   5   7  10   59.43    4.23
   5  -7 -10   56.47    3.82
   5   7  10   59.40    4.83
   5  -7 -10   57.14    3.96
   5   7  11  220.03    8.07
   5  -7 -11  210.53    7.16
   5   7  11  224.73    9.28
   5  -7 -11  209.25    7.31
   5   7  12  124.70    5.98
   5  -7 -12  129.49    5.61
   5   7  12  139.17    7.48
   5   7  13   99.37    5.08
   5   7  13  109.69    6.77
   5   7  14   93.53    4.57
   5  -7 -14   99.69    4.51
   5   7  14  103.75    6.21
   5  -7 -15   41.37    2.84
   5   7  15   44.71    3.91
   5  -7 -16   73.08    3.29
   5  -7 -16   76.03    3.40
   5   7  16   72.14    4.41
   5  -7 -17  147.54    4.23
   5   7  17  154.02    5.59
   5  -7 -18   29.05    1.69
   5   7  18   28.51    2.26
   5   7  19   87.43    3.17
   5   8 -18  134.70    3.26
   5  -8  17   35.23    2.12
   5   8 -17   37.75    2.15
   5  -8  16  126.94    4.51
   5   8 -16  130.45    4.54
   5  -8  15   22.27    2.35
   5   8 -15   20.63    2.33
   5  -8  14   23.04    2.61
   5   8 -14   22.74    2.66
   5  -8  13    9.59    2.15
   5   8 -13   12.09    2.37
   5  -8  12  144.79    6.69
   5   8 -12  143.88    7.19
   5  -8  11   21.68    3.05
   5   8 -11   19.45    3.35
   5  -8  10  126.51    6.41
   5   8 -10  130.81    7.05
   5   8  -9  305.77    7.29
   5  -8   9  306.05    9.89
   5   8  -9  316.16   10.56
   5   8  -8  127.39    4.93
   5  -8   8  135.44    6.79
   5   8  -8  144.51    7.19
   5  -8   7  320.68   10.00
   5   8  -7  308.87   10.09
   5  -8   6   90.14    5.34
   5   8  -6   93.98    5.62
   5   8  -6   92.77    4.62
   5   8  -6   84.52    4.06
   5   8  -5  287.67    7.53
   5  -8   5  295.76    9.41
   5   8  -5  304.33    9.65
   5   8  -4   82.64    4.21
   5  -8   4   73.33    4.76
   5   8  -4   83.67    5.16
   5   8  -3  252.70    7.36
   5   8  -3  262.00    8.66
   5   8  -2   14.60    2.11
   5   8  -2    8.66    2.20
   5   8  -1  132.55    6.04
   5  -8   1  140.07    6.36
   5   8  -1  136.47    5.68
   5   8   0  118.49    5.71
   5   8   0  120.40    5.39
   5  -8   0  128.34    5.60
   5  -8   0  119.95    5.83
   5   8   1  123.72    4.98
   5   8   1  114.05    5.47
   5  -8  -1  126.62    5.94
   5   8   1  118.50    5.48
   5  -8  -1  124.41    5.30
   5  -8  -2   11.55    2.20
   5   8   2    9.95    2.05
   5  -8  -3  277.44    8.55
   5   8   3  282.75    8.61
   5  -8  -4   75.68    4.55
   5   8   4   85.06    4.94
   5  -8  -5  276.84    8.40
   5   8   5  275.76    8.82
   5  -8  -6   86.31    4.81
   5  -8  -6   89.77    4.93
   5   8   6   82.27    5.02
   5  -8  -7  299.65    8.63
   5  -8  -7  296.21    8.64
   5   8   7  305.50    9.52
   5  -8  -8  138.94    5.85
   5  -8  -8  141.88    5.99
   5   8   8  125.80    6.38
   5  -8  -9  330.57    8.83
   5  -8  -9  318.73    8.89
   5   8   9  317.86   10.05
   5  -8 -10  120.66    5.38
   5  -8 -10  117.63    5.41
   5   8  10  124.68    6.43
   5  -8 -11   19.43    2.28
   5  -8 -11   21.29    2.54
   5   8  11   21.27    2.98
   5  -8 -12  147.75    5.64
   5   8  12  150.66    7.18
   5  -8 -13    6.87    1.45
   5   8  13   11.28    2.41
   5  -8 -14   23.87    2.09
   5   8  14   23.88    2.95
   5  -8 -15   19.07    1.75
   5  -8 -15   17.18    1.62
   5   8  15   18.46    2.26
   5  -8 -16  115.48    3.64
   5   8  16  121.59    4.69
   5  -8 -17   33.81    1.71
   5   8  17   31.80    2.17
   5   8  18  123.84    3.37
   5   9 -16   14.62    1.27
   5   9 -15    8.33    1.23
   5   9 -14   39.31    2.69
   5   9 -13  117.83    5.10
   5  -9  12   35.64    2.97
   5   9 -12   42.16    3.49
   5  -9  11  108.06    5.27
   5   9 -11  119.10    5.91
   5  -9  10   24.64    2.87
   5   9 -10   30.76    3.29
   5   9  -9   78.76    5.05
   5   9  -8   57.94    3.02
   5   9  -8   60.39    4.60
   5   9  -7  213.91    5.94
   5   9  -7  228.59    8.25
   5   9  -6   61.99    3.46
   5   9  -6   67.67    4.55
   5   9  -5   32.15    2.72
   5   9  -5   31.60    2.32
   5   9  -5   31.24    3.25
   5   9  -4  118.07    4.51
   5   9  -4  116.61    5.74
   5   9  -3   66.63    3.54
   5  -9   3   62.56    4.36
   5   9  -3   67.85    4.45
   5   9  -2  307.84    7.60
   5  -9   2  307.68    9.27
   5   9  -2  290.50    8.63
   5   9  -1  100.38    4.50
   5  -9   1   97.10    5.31
   5   9  -1   96.28    4.96
   5   9   0   29.86    2.66
   5  -9   0   30.73    3.16
   5   9   0   27.42    2.81
   5   9   1  100.85    4.67
   5  -9  -1   98.10    5.24
   5   9   2  310.23    8.21
   5  -9  -2  315.89    9.03
   5   9   3   45.71    3.31
   5  -9  -3   47.15    3.66
   5   9   4  110.52    5.11
   5  -9  -4  110.76    5.37
   5  -9  -4  114.67    5.40
   5   9   5   33.32    3.05
   5  -9  -5   37.37    3.24
   5  -9  -5   36.33    3.24
   5   9   6   51.39    3.70
   5  -9  -6   52.31    3.68
   5  -9  -6   51.06    3.63
   5   9   7  192.10    7.02
   5  -9  -7  199.19    6.90
   5  -9  -7  202.66    6.70
   5   9   8   50.12    3.71
   5  -9  -8   50.11    3.46
   5  -9  -8   52.16    3.48
   5   9   9   62.70    4.15
   5  -9  -9   69.86    4.02
   5  -9  -9   66.12    3.88
   5   9  10   19.96    2.45
   5  -9 -10   21.53    2.34
   5  -9 -10   20.81    2.32
   5   9  11  126.48    5.76
   5  -9 -11  127.37    4.98
   5   9  12   32.19    2.96
   5  -9 -12   36.42    2.74
   5   9  13  108.05    4.85
   5  -9 -13  110.24    4.10
   5   9  14   37.77    2.63
   5  -9 -14   41.51    2.41
   5   9  15    6.68    1.10
   5  -9 -15    8.80    1.11
   5  -9 -15    8.92    1.04
   5   9  16   17.76    1.35
   5  10 -14   12.19    1.19
   5  10 -13   28.63    2.05
   5  10 -12   83.83    3.87
   5  10 -11   89.76    4.38
   5  10 -10   47.00    3.49
   5  10  -9  221.79    7.20
   5  10  -8  115.44    5.31
   5  10  -7   37.22    3.30
   5  10  -6   22.14    1.80
   5 -10   6   20.08    2.46
   5  10  -6   24.45    2.65
   5  10  -5   90.39    3.70
   5 -10   5   89.35    4.72
   5  10  -5   90.79    4.68
   5  10  -4   39.70    2.63
   5  10  -4   43.68    3.27
   5 -10   4   37.75    3.23
   5  10  -3   31.86    2.84
   5 -10   3   34.88    3.09
   5  10  -2   25.99    2.58
   5 -10   2   26.57    2.71
   5 -10   1   17.94    2.35
   5 -10   0   57.34    3.78
   5 -10  -1   10.02    1.81
   5  10   1    8.14    1.23
   5 -10  -2   22.75    2.59
   5 -10  -2   25.79    2.61
   5  10   2   27.66    2.25
   5 -10  -3   37.67    3.12
   5 -10  -3   35.53    2.97
   5  10   3   32.07    2.41
   5 -10  -4   45.21    3.27
   5 -10  -4   44.36    3.27
   5  10   4   51.03    3.09
   5 -10  -5   76.66    4.08
   5 -10  -5   70.37    4.03
   5  10   5   74.13    3.61
   5 -10  -6   17.06    2.11
   5 -10  -6   18.37    2.15
   5  10   6   21.68    2.08
   5 -10  -7   36.66    2.80
   5 -10  -7   37.07    2.83
   5  10   7   38.08    2.71
   5 -10  -8  110.54    4.56
   5 -10  -8  103.29    4.49
   5  10   8  108.63    4.51
   5 -10  -9  210.07    6.00
   5 -10  -9  201.15    6.04
   5  10   9  199.60    6.02
   5 -10 -10   41.93    2.72
   5  10  10   37.26    2.66
   5 -10 -11   90.04    3.72
   5  10  11   89.74    3.84
   5 -10 -12   68.77    2.99
   5  10  12   68.27    3.00
   5 -10 -13   26.98    1.74
   5  10  13   27.18    1.68
   5 -10 -14   11.44    0.99
   5  11 -11   28.52    1.74
   5  11 -10  101.90    3.61
   5 -11  10   98.24    3.39
   5  11  -9    8.60    1.52
   5 -11   9    8.98    1.37
   5 -11   8   34.36    2.45
   5  11  -8   36.85    2.57
   5 -11   7   93.58    4.03
   5  11  -7   94.23    3.97
   5 -11   6   34.24    2.56
   5  11  -6   33.74    2.54
   5 -11   5   65.90    3.52
   5  11  -4   18.62    1.35
   5 -11   4   24.05    2.32
   5  11  -3  152.92    4.25
   5 -11   3  148.57    5.30
   5  11  -2   47.46    2.54
   5 -11   2   44.50    3.03
   5 -11   1   41.97    2.96
   5 -11   1   45.61    3.09
   5 -11   0   -0.37    1.21
   5 -11   0    0.31    1.24
   5 -11  -1   41.28    2.89
   5 -11  -1   42.05    2.92
   5 -11  -2   48.90    3.11
   5 -11  -2   48.16    3.00
   5 -11  -3  137.52    4.97
   5 -11  -3  140.84    4.93
   5 -11  -4   21.14    2.09
   5 -11  -4   22.78    2.21
   5 -11  -5   64.25    3.28
   5 -11  -5   61.12    3.18
   5 -11  -6   35.11    2.45
   5 -11  -6   37.58    2.50
   5 -11  -7   87.58    3.66
   5 -11  -7   84.89    3.57
   5 -11  -8   36.95    2.35
   5 -11  -8   40.04    2.40
   5 -11  -9    8.58    1.26
   5 -11 -10   94.47    3.16
   5 -11 -11   26.35    1.54
   5 -12   6   42.92    2.11
   5 -12   5    8.92    1.09
   5 -12   5   10.92    1.15
   5 -12   4   27.32    1.87
   5 -12   4   30.09    1.91
   5 -12   3   17.24    1.55
   5 -12   3   15.16    1.48
   5 -12   2   32.58    2.08
   5 -12   2   32.02    2.03
   5 -12   1   11.39    1.29
   5 -12   1   12.69    1.42
   5  12   0   26.54    1.50
   5 -12   0   26.15    1.87
   5 -12   0   29.17    2.05
   5  12   1    8.62    0.96
   5 -12  -1    8.04    1.04
   5 -12  -1    7.53    1.19
   5  12   2   29.98    1.77
   5 -12  -2   27.57    1.91
   5 -12  -2   30.84    2.05
   5 -12  -3   12.67    1.34
   5 -12  -3   13.54    1.42
   5 -12  -4   23.88    1.67
   5 -12  -4   25.87    1.82
   5 -12  -5    6.05    0.90
   5 -12  -5    5.70    0.90
   5 -12  -6   46.58    2.16
   5 -12  -6   48.18    2.20
   5 -12  -7   71.90    2.45
   6   0   0 4754.26   33.12
   6   0   0 4720.09   29.35
   6   0   1  238.99    7.69
   6   0  -1  227.19    7.34
   6   0   1  236.56    6.82
   6   0  -1  229.37    6.43
   6   0  -2 1725.04   19.65
   6   0   2 1716.06   20.62
   6   0   2 1706.80   18.68
   6   0  -2 1718.32   17.06
   6   0  -2 1764.57   19.99
   6   0  -3    1.62    0.84
   6   0   3    2.33    1.11
   6   0  -3    3.17    1.12
   6   0   3    5.77    1.64
   6   0  -3    4.15    1.40
   6   0  -3    2.84    1.28
   6   0   3    4.33    1.62
   6   0  -4  461.87    9.38
   6   0   4  463.84   10.81
   6   0  -4  467.92    9.34
   6   0  -4  479.33   10.64
   6   0   4  464.35   10.75
   6   0  -4  448.92   10.33
   6   0  -4  470.78   10.19
   6   0   4  447.92   11.05
   6   0  -4  457.82    8.66
   6   0   4  457.53   10.32
   6   0  -5  151.10    5.85
   6   0  -5  140.76    5.20
   6   0  -5  133.67    5.79
   6   0   5  142.20    6.17
   6   0   5  150.37    6.53
   6   0   5  137.28    5.93
   6   0  -5  144.41    5.94
   6   0  -5  132.74    5.10
   6   0  -6   48.98    3.48
   6   0   6   46.59    3.80
   6   0   6   45.39    3.71
   6   0   6   48.93    3.68
   6   0  -6   42.04    3.29
   6   0  -7  332.46    8.60
   6   0  -7  338.00    9.18
   6   0   7  312.47    9.90
   6   0   7  322.02    9.58
   6   0   7  325.44    9.39
   6   0  -8  297.05    8.71
   6   0   8  297.25    9.74
   6   0   8  303.47    9.57
   6   0  -8  308.54    8.36
   6   0   8  304.45    9.39
   6   0   9    2.44    1.44
   6   0   9    0.06    1.66
   6   0  -9    1.96    1.33
   6   0  10  297.86   10.34
   6   0  10  292.67   10.01
   6   0 -10  282.67    8.22
   6   0  10  298.61   10.03
   6   0  11  489.64   13.72
   6   0  11  486.68   13.31
   6   0  12  357.65   12.00
   6   0  12  347.00   12.05
   6   0  13   66.09    5.54
   6   0  13   66.10    5.59
   6   0  14   94.61    6.77
   6   0  14   91.31    6.44
   6   0  15   35.75    4.16
   6   0  15   39.55    4.27
   6   0  16    9.17    2.74
   6   0  16    6.93    2.54
   6   0  17   11.83    2.59
   6   0  17   11.23    2.18
   6   0  18   56.62    4.15
   6   0  18   60.77    4.09
   6   0  19   -0.17    1.21
   6   0  19    0.62    1.07
   6   0  20  121.76    4.61
   6   0  20  119.79    4.40
   6   0  21  146.55    4.31
   6   0  21  141.45    4.00
   6   0  22   27.25    1.57
   6  -1  21   12.07    1.32
   6  -1  21   11.24    1.27
   6  -1  20   46.32    2.87
   6  -1  20   48.93    2.86
   6  -1  19   69.42    3.98
   6  -1  19   69.56    3.82
   6  -1  18  217.51    7.36
   6  -1  18  222.04    7.66
   6  -1  17   94.93    5.43
   6  -1  17   98.24    5.69
   6  -1  16  829.08   17.17
   6  -1  16  836.07   16.53
   6  -1  15  166.06    8.39
   6  -1  15  173.95    8.16
   6  -1  14  736.33   17.97
   6  -1  14  740.73   17.24
   6  -1  13  268.32   10.84
   6  -1  13  285.10   10.45
   6  -1  12  230.97    9.85
   6  -1  12  254.30    9.71
   6  -1  11    9.95    2.72
   6  -1  11    3.73    2.07
   6   1 -10  500.43   10.77
   6  -1  10  534.49   13.92
   6  -1  10  539.03   13.08
   6   1  -9   69.30    4.06
   6  -1   9   72.00    5.14
   6  -1   9   72.07    4.93
   6   1  -8  111.83    5.03
   6  -1   8  109.55    5.99
   6  -1   8  107.10    5.71
   6   1  -7  351.83    9.44
   6   1  -7  366.62    8.94
   6   1  -7  338.62    9.25
   6  -1   7  347.45   10.43
   6  -1   7  340.31    9.72
   6   1  -6  256.82    7.36
   6   1  -6  240.17    7.81
   6   1  -6  244.35    7.79
   6  -1   6  253.62    8.78
   6   1  -6  259.08    7.54
   6   1  -5   71.87    4.01
   6   1  -5   75.70    4.05
   6   1  -5   68.31    4.13
   6   1  -5   67.58    4.17
   6  -1   5   66.29    4.49
   6  -1   5   68.28    4.29
   6   1  -5   66.22    3.53
   6   1  -5   70.68    3.90
   6   1  -4  564.93   11.53
   6   1  -4  550.37   10.60
   6  -1   4  543.41   12.22
   6  -1   4  552.28   11.43
   6   1  -4  543.40   10.86
   6   1  -4  547.47   11.35
   6   1  -4  541.44   10.07
   6   1  -4  547.58   10.59
   6   1  -3   78.41    4.27
   6   1  -3   75.41    3.95
   6   1  -3   76.99    4.15
   6   1  -3   82.46    4.39
   6  -1   3   72.92    4.52
   6   1  -3   75.80    3.86
   6   1  -3   73.77    4.01
   6   1  -2  350.86    8.45
   6  -1   2  372.36    9.66
   6   1  -2  372.49    8.83
   6   1  -2  370.46    9.11
   6   1  -2  358.20    8.94
   6  -1   2  375.21    9.73
   6   1  -2  347.02    8.22
   6   1  -1   13.35    1.79
   6  -1   1   16.65    2.45
   6   1  -1   14.05    2.05
   6   1  -1   11.73    1.95
   6   1  -1   10.94    1.76
   6  -1   1   15.09    2.29
   6   1   0   52.93    3.65
   6  -1   0   51.30    3.58
   6   1   0   57.07    3.80
   6  -1   0   55.26    3.76
   6   1   0   45.56    3.19
   6   1   1   20.02    2.48
   6  -1  -1   16.95    2.20
   6   1   1   19.49    2.38
   6   1   1   15.99    1.99
   6  -1  -1   12.28    2.23
   6   1   2  391.56    9.66
   6  -1  -2  386.68    9.35
   6   1   2  387.08    9.82
   6   1   2  372.91    9.10
   6  -1  -2  381.78    9.54
   6   1   3   55.77    3.92
   6  -1  -3   56.72    3.66
   6   1   3   56.95    3.91
   6   1   3   54.75    3.69
   6   1   3   61.89    3.94
   6  -1  -3   58.18    3.82
   6  -1  -4  583.06   11.37
   6   1   4  601.93   12.49
   6   1   4  579.51   12.40
   6   1   4  567.64   11.95
   6   1   4  591.01   11.58
   6  -1  -4  593.08   11.79
   6  -1  -5   61.99    3.82
   6   1   5   60.15    4.07
   6   1   5   57.41    4.19
   6   1   5   54.89    3.95
   6  -1  -5   59.12    3.84
   6   1   5   60.87    3.95
   6  -1  -6  278.91    7.81
   6   1   6  263.32    8.76
   6   1   6  248.09    8.51
   6   1   6  269.03    8.59
   6   1   6  276.68    8.19
   6  -1  -6  265.55    8.03
   6  -1  -7  355.39    8.80
   6   1   7  340.98   10.19
   6   1   7  339.47   10.09
   6   1   7  340.75    9.99
   6  -1  -7  344.50    9.33
   6   1   7  360.07    9.57
   6  -1  -8  105.90    4.95
   6   1   8  103.38    5.37
   6  -1  -8   98.34    5.09
   6   1   8  101.44    5.78
   6   1   8  104.34    5.74
   6   1   8   90.48    5.42
   6  -1  -9   73.88    4.68
   6   1   9   75.57    5.18
   6   1   9   76.15    5.17
   6  -1  -9   74.50    4.23
   6   1   9   70.49    4.99
   6   1  10  513.64   13.46
   6   1  10  541.36   13.78
   6  -1 -10  527.00   11.03
   6   1  10  529.20   13.80
   6   1  11    4.39    1.98
   6   1  11    4.81    1.81
   6   1  12  248.43   10.15
   6   1  12  242.08   10.04
   6   1  13  270.77   10.99
   6   1  13  273.33   11.00
   6   1  14  693.14   17.26
   6   1  14  710.97   17.95
   6   1  15  147.89    8.08
   6   1  15  138.15    7.47
   6   1  16  809.57   16.71
   6   1  16  848.11   17.67
   6   1  17   99.34    5.52
   6   1  17   96.13    5.86
   6   1  18  249.78    7.71
   6   1  18  254.36    8.34
   6   1  19   73.57    3.73
   6   1  19   73.36    4.18
   6   1  20   42.76    2.50
   6   1  20   43.28    2.87
   6   1  21    7.57    1.19
   6   1  21    7.57    0.92
   6   1  22   16.18    1.27
   6  -2  21   78.95    3.09
   6  -2  20  125.83    4.50
   6  -2  20  126.50    3.99
   6  -2  19   18.17    2.01
   6  -2  19   19.49    2.29
   6  -2  18   31.31    3.01
   6  -2  18   34.93    2.92
   6  -2  17   52.66    4.23
   6  -2  17   46.61    3.59
   6  -2  16   49.34    4.07
   6  -2  16   37.38    4.00
   6  -2  15   70.61    5.69
   6  -2  15   62.52    4.87
   6  -2  14   91.61    6.50
   6  -2  14   88.32    5.82
   6  -2  13   13.05    2.68
   6  -2  13   10.63    3.03
   6  -2  12   82.33    5.39
   6  -2  12   81.49    6.01
   6  -2  11  142.02    7.53
   6  -2  11  158.00    7.20
   6  -2  10  397.21   12.00
   6  -2  10  394.29   10.94
   6   2 -10  386.54    9.44
   6  -2   9   20.87    2.93
   6   2  -9   15.68    2.12
   6  -2   9   18.52    3.05
   6   2  -8  445.81   10.64
   6  -2   8  467.70   12.27
   6  -2   8  444.64   10.96
   6   2  -8  455.96    9.98
   6   2  -7  171.41    6.63
   6  -2   7  178.35    7.51
   6   2  -7  180.75    6.30
   6   2  -7  166.81    6.17
   6   2  -6  101.27    5.08
   6  -2   6  101.33    5.58
   6   2  -6   94.49    4.63
   6   2  -6   97.52    4.71
   6   2  -5   14.80    2.01
   6   2  -5   15.22    1.99
   6   2  -5   15.35    2.20
   6   2  -5   13.25    2.10
   6   2  -5    7.89    1.61
   6   2  -5   14.00    1.76
   6  -2   5   12.60    2.50
   6   2  -4  125.23    5.62
   6   2  -4  138.57    5.53
   6   2  -4  134.57    5.72
   6  -2   4  140.22    6.42
   6   2  -4  134.12    5.24
   6   2  -4  141.35    5.63
   6   2  -3  547.89   11.33
   6   2  -3  584.10   11.19
   6   2  -3  576.83   11.63
   6   2  -3  574.21   11.11
   6  -2   3  575.56   12.33
   6   2  -3  564.75   10.78
   6   2  -3  572.35   11.19
   6   2  -2  851.16   13.77
   6   2  -2  864.88   13.74
   6   2  -2  870.62   14.23
   6  -2   2  879.39   14.94
   6   2  -2  843.95   13.63
   6   2  -2  851.23   13.37
   6   2  -2  858.84   13.77
   6  -2   1  588.03   12.37
   6   2  -1  593.04   11.44
   6   2  -1  586.59   11.50
   6   2  -1  611.78   11.90
   6  -2   1  578.03   11.96
   6   2  -1  567.77   11.06
   6   2  -1  587.58   11.50
   6  -2   0 2894.58   26.86
   6   2   0 2863.02   25.04
   6  -2   0 2865.53   25.95
   6   2   0 2825.25   25.39
   6   2   0 2853.78   25.64
   6   2   0 2811.32   25.43
   6  -2  -1  650.25   12.63
   6   2   1  670.81   12.30
   6  -2  -1  632.05   12.17
   6   2   1  642.46   12.29
   6   2   1  638.19   12.20
   6   2   1  637.35   12.37
   6  -2  -2  903.32   14.82
   6   2   2  891.98   14.37
   6  -2  -2  887.01   14.27
   6   2   2  876.17   14.51
   6   2   2  854.56   14.42
   6   2   2  876.87   14.85
   6   2   3  558.79   11.64
   6  -2  -3  555.31   11.56
   6  -2  -3  547.43   11.12
   6   2   3  554.35   11.75
   6   2   3  550.92   11.80
   6   2   3  549.82   12.06
   6   2   4  134.79    5.95
   6  -2  -4  142.31    5.91
   6  -2  -4  136.51    5.60
   6   2   4  142.93    6.12
   6   2   4  140.36    6.34
   6   2   4  135.88    6.06
   6  -2  -5   14.05    2.02
   6  -2  -5   15.70    2.23
   6   2   5   14.71    2.23
   6   2   5   16.40    2.44
   6   2   5   15.84    2.38
   6   2   5   11.39    1.95
   6  -2  -6   85.78    4.38
   6   2   6   87.56    5.21
   6   2   6   78.68    4.72
   6   2   6   90.43    5.23
   6   2   6   85.46    4.93
   6  -2  -6   81.26    4.53
   6  -2  -7  202.00    6.68
   6   2   7  191.52    7.44
   6   2   7  202.16    7.98
   6   2   7  199.66    7.94
   6  -2  -7  199.46    7.13
   6   2   7  194.83    7.37
   6  -2  -8  465.41   10.12
   6   2   8  450.86   11.47
   6  -2  -8  442.77   10.68
   6   2   8  446.52   12.14
   6   2   8  442.97   11.63
   6   2   8  475.60   12.47
   6  -2  -9   11.49    1.95
   6   2   9   12.25    2.17
   6  -2  -9    9.83    2.10
   6   2   9   14.37    2.52
   6   2   9   11.29    2.31
   6   2   9   13.31    2.73
   6   2  10  410.79   11.39
   6   2  10  423.41   12.33
   6   2  10  383.85   11.55
   6   2  11  163.94    7.41
   6   2  11  148.97    7.56
   6   2  11  163.65    8.19
   6   2  12   62.28    4.83
   6   2  12   63.71    5.12
   6   2  12   70.38    5.70
   6   2  13   16.68    2.72
   6   2  13   19.08    3.27
   6   2  13   17.62    3.57
   6   2  14   77.06    5.51
   6   2  14   79.79    6.30
   6   2  14   83.68    5.25
   6   2  15   68.39    5.07
   6   2  15   61.04    5.56
   6   2  15   69.82    4.50
   6   2  16   37.09    3.48
   6   2  16   39.33    4.42
   6   2  16   38.60    3.14
   6   2  17   36.92    3.12
   6   2  17   45.26    4.06
   6   2  18   39.78    3.46
   6   2  18   37.87    2.75
   6   2  19   13.11    2.03
   6   2  19   14.51    1.56
   6   2  20  145.09    4.85
   6   2  21   78.06    3.03
   6  -3  21    5.62    0.86
   6  -3  21    5.32    0.89
   6  -3  20    6.35    1.02
   6  -3  20    7.90    1.36
   6  -3  19  131.30    5.01
   6  -3  18   66.72    3.33
   6  -3  18   71.24    4.23
   6  -3  17  276.57    7.47
   6  -3  17  281.94    8.85
   6  -3  16  242.75    8.92
   6  -3  16  251.60    7.77
   6  -3  15  332.13    9.50
   6  -3  15  323.32   10.91
   6  -3  14  219.96    9.64
   6  -3  14  218.22    8.28
   6  -3  13  742.20   17.38
   6  -3  12   38.56    4.35
   6  -3  11   26.91    3.58
   6  -3  10   77.88    5.45
   6  -3   9  251.46    9.33
   6   3  -9  260.21    8.14
   6   3  -9  234.58    7.21
   6   3  -8   46.41    3.57
   6  -3   8   39.27    3.77
   6   3  -8   42.49    3.16
   6   3  -8   47.01    3.47
   6   3  -7   35.40    3.31
   6   3  -7   31.02    2.77
   6   3  -7   32.54    2.99
   6  -3   7   30.58    3.30
   6   3  -7   34.17    2.88
   6   3  -6  282.24    8.77
   6   3  -6  279.68    8.03
   6  -3   6  276.69    8.72
   6   3  -6  276.46    8.29
   6  -3   6  276.75    9.14
   6   3  -6  266.23    7.56
   6   3  -5  230.08    7.05
   6   3  -5  252.88    8.14
   6   3  -5  236.36    7.40
   6  -3   5  238.18    7.91
   6   3  -5  233.86    7.23
   6  -3   5  238.74    8.38
   6   3  -5  244.67    7.80
   6   3  -5  246.45    7.34
   6   3  -4  423.61    9.53
   6   3  -4  428.99   10.35
   6   3  -4  430.61    9.90
   6   3  -4  407.35    9.65
   6  -3   4  436.25   10.40
   6  -3   4  424.53   10.93
   6   3  -4  429.87   10.28
   6   3  -4  428.91    9.72
   6   3  -3  180.94    6.67
   6   3  -3  183.51    6.55
   6  -3   3  174.69    6.52
   6   3  -3  179.18    6.46
   6   3  -3  183.42    6.77
   6  -3   3  182.41    7.06
   6   3  -3  176.36    6.35
   6   3  -2  273.43    8.02
   6   3  -2  289.19    8.22
   6   3  -2  272.76    7.95
   6   3  -2  265.48    7.55
   6   3  -2  275.90    8.29
   6  -3   2  277.24    8.48
   6   3  -2  254.84    7.73
   6   3  -1   23.33    2.48
   6   3  -1   22.99    2.58
   6   3  -1   19.16    2.37
   6   3  -1   20.72    2.34
   6  -3   1   17.88    2.22
   6   3  -1   22.73    2.36
   6   3   0   26.81    2.60
   6   3   0   30.67    2.81
   6   3   0   28.93    2.86
   6  -3   0   32.83    3.25
   6   3   0   27.93    2.82
   6  -3   0   33.61    2.98
   6   3   0   29.82    2.79
   6  -3  -1   22.99    2.75
   6   3   1   22.87    2.56
   6  -3  -1   20.71    2.38
   6   3   1   22.66    2.50
   6   3   1   24.86    2.67
   6   3   1   21.45    2.35
   6   3   2  304.90    8.92
   6   3   2  303.10    8.84
   6  -3  -2  312.33    8.89
   6   3   2  301.52    8.43
   6  -3  -2  310.98    8.41
   6   3   2  302.34    8.95
   6   3   3  180.19    7.03
   6   3   3  179.98    6.94
   6  -3  -3  177.11    6.70
   6   3   3  171.50    6.46
   6  -3  -3  175.39    6.30
   6   3   3  181.54    7.09
   6  -3  -4  466.09    9.88
   6   3   4  474.21   11.58
   6   3   4  489.79   10.92
   6  -3  -4  481.20   10.21
   6   3   4  467.28   11.57
   6  -3  -4  463.15   10.64
   6   3   4  463.41   11.22
   6  -3  -5  235.61    7.07
   6   3   5  229.80    7.69
   6   3   5  242.08    8.51
   6   3   5  243.07    8.57
   6  -3  -5  240.32    7.72
   6   3   5  244.47    8.32
   6  -3  -6  264.93    7.47
   6   3   6  264.54    8.78
   6  -3  -6  269.24    8.25
   6   3   6  261.28    9.07
   6   3   6  282.66    8.68
   6   3   6  283.11    9.43
   6  -3  -7   28.95    2.90
   6   3   7   26.54    3.06
   6   3   7   23.73    3.29
   6   3   7   26.77    3.02
   6  -3  -7   27.91    2.63
   6   3   7   17.66    2.86
   6  -3  -8   51.84    3.45
   6   3   8   40.78    3.93
   6   3   8   46.60    3.76
   6   3   8   44.14    3.97
   6   3   8   46.02    3.94
   6  -3  -8   47.56    3.67
   6   3   9  258.38    9.22
   6  -3  -9  261.44    8.10
   6  -3  -9  258.14    7.57
   6   3   9  263.69    8.88
   6   3   9  264.22    9.60
   6   3  10   75.41    5.03
   6   3  10   72.41    5.27
   6   3  10   67.21    4.92
   6  -3 -10   64.25    4.17
   6   3  11   34.96    3.66
   6   3  11   34.63    4.04
   6   3  11   40.35    4.19
   6   3  12   41.77    3.94
   6   3  12   37.96    4.39
   6   3  12   33.74    3.88
   6   3  13  788.67   16.60
   6   3  13  767.24   18.29
   6   3  13  767.75   16.95
   6   3  14  201.86    8.01
   6   3  14  213.07    9.82
   6   3  14  208.26    8.55
   6   3  15  311.38    9.12
   6   3  15  322.17   11.40
   6   3  15  327.68    9.95
   6   3  16  240.97    7.31
   6   3  16  231.41    8.90
   6   3  16  242.67    7.91
   6   3  17  291.78    9.20
   6   3  17  276.21    7.58
   6   3  18   76.26    4.42
   6   3  18   68.85    3.35
   6   3  19  149.69    5.30
   6   3  19  137.54    3.90
   6   3  20    5.16    0.95
   6   3  21    6.34    0.94
   6  -4  20   72.29    2.94
   6  -4  20   77.14    2.99
   6  -4  19   56.98    3.03
   6  -4  19   55.99    3.06
   6  -4  18   21.57    2.24
   6  -4  18   21.59    2.23
   6  -4  17   78.13    4.49
   6  -4  16   40.52    3.63
   6  -4  15    2.23    1.75
   6   4 -14  133.66    5.59
   6  -4  14  148.00    7.51
   6   4 -13   54.85    4.06
   6  -4  13   60.02    5.11
   6   4 -12   43.42    4.00
   6  -4  12   47.40    4.45
   6   4 -11  174.87    7.63
   6  -4  11  158.16    7.61
   6   4 -10  263.52    9.41
   6   4 -10  240.89    7.75
   6  -4  10  236.07    9.07
   6   4  -9   30.62    2.90
   6  -4   9   33.06    3.57
   6   4  -9   24.92    3.12
   6  -4   9   26.30    3.09
   6   4  -8  135.19    6.62
   6   4  -8  130.75    5.51
   6  -4   8  132.84    6.53
   6   4  -8  127.07    5.74
   6  -4   8  134.25    6.55
   6   4  -8  127.38    5.24
   6   4  -7   84.82    5.08
   6   4  -7   76.37    4.29
   6  -4   7   73.55    4.84
   6   4  -7   75.53    4.43
   6  -4   7   74.71    4.88
   6   4  -7   81.74    4.16
   6   4  -6  310.82    9.58
   6   4  -6  288.32    8.25
   6  -4   6  300.74    9.50
   6  -4   6  310.58    9.57
   6   4  -6  302.87    8.67
   6   4  -6  300.60    7.87
   6   4  -5   37.39    2.91
   6   4  -5   36.42    3.39
   6   4  -5   35.76    3.14
   6   4  -5   34.73    3.03
   6  -4   5   37.15    3.40
   6  -4   5   41.87    3.84
   6   4  -5   35.56    3.14
   6   4  -5   38.39    3.08
   6   4  -4   96.50    4.54
   6   4  -4   88.95    5.01
   6   4  -4   91.51    4.87
   6   4  -4   85.50    4.58
   6  -4   4   90.73    5.08
   6   4  -4   94.14    5.12
   6  -4   4   92.16    5.19
   6   4  -4  101.72    4.93
   6   4  -3 1058.28   14.74
   6   4  -3 1029.22   16.31
   6   4  -3 1049.16   15.77
   6   4  -3 1016.40   15.34
   6  -4   3 1022.51   16.18
   6  -4   3 1026.06   16.29
   6   4  -3 1050.49   16.45
   6   4  -3 1060.33   15.89
   6   4  -2  282.11    8.50
   6   4  -2  288.02    8.53
   6   4  -2  280.81    8.24
   6  -4   2  282.00    8.31
   6  -4   2  292.03    8.58
   6   4  -2  299.49    8.51
   6   4  -1  707.12   13.16
   6   4  -1  737.65   13.44
   6   4  -1  743.46   13.42
   6  -4   1  696.75   12.77
   6  -4   1  715.50   13.07
   6   4  -1  743.16   13.60
   6   4   0  360.36    9.26
   6   4   0  370.22    9.61
   6  -4   0  381.82   10.32
   6   4   0  364.92    9.62
   6  -4   0  368.47    9.23
   6   4   0  377.03    8.85
   6   4   0  377.31    9.83
   6   4   1  750.99   13.95
   6   4   1  755.26   13.96
   6  -4  -1  750.99   14.11
   6  -4  -1  751.96   13.00
   6   4   1  788.76   14.47
   6   4   2  293.14    8.88
   6  -4  -2  293.75    8.81
   6  -4  -2  294.23    8.08
   6   4   2  315.09    9.32
   6  -4  -3 1034.14   14.25
   6   4   3 1024.69   16.80
   6   4   3 1028.50   16.80
   6  -4  -3 1019.90   16.10
   6  -4  -3  989.88   14.44
   6   4   3 1041.63   17.25
   6   4   4   86.54    5.19
   6  -4  -4   86.85    4.84
   6   4   4   93.05    5.31
   6  -4  -4   88.31    4.27
   6   4   4   99.64    5.51
   6   4   5   50.46    4.12
   6  -4  -5   55.90    3.44
   6   4   5   55.18    4.30
   6  -4  -5   62.11    4.10
   6   4   5   55.16    4.23
   6  -4  -6  274.46    7.36
   6   4   6  283.20    9.34
   6   4   6  304.75    9.95
   6   4   6  279.72    9.21
   6  -4  -6  277.87    8.30
   6  -4  -7   86.54    4.73
   6   4   7   71.76    4.93
   6  -4  -7   83.18    4.17
   6   4   7   74.56    4.99
   6  -4  -8  138.91    5.89
   6   4   8  135.76    6.74
   6  -4  -8  132.31    5.26
   6   4   8  132.06    6.77
   6   4   9   36.12    3.82
   6   4   9   36.53    3.69
   6  -4  -9   34.60    3.12
   6   4  10  255.48    9.59
   6   4  10  262.76    9.73
   6  -4 -10  240.14    7.57
   6   4  11  172.73    8.18
   6   4  11  159.78    7.82
   6   4  12   49.25    4.74
   6   4  12   45.77    4.47
   6   4  13   54.40    5.05
   6   4  13   57.03    4.95
   6   4  14  121.15    7.13
   6   4  14  133.95    7.05
   6   4  15    1.80    1.79
   6   4  15    0.39    1.52
   6   4  16   32.48    3.38
   6   4  16   28.52    2.93
   6   4  17   84.01    4.60
   6   4  17   80.86    4.25
   6   4  18   20.96    2.17
   6   4  18   21.66    2.02
   6   4  19   51.20    2.84
   6   4  19   54.29    2.51
   6   4  20   78.40    2.85
   6  -5  20    6.44    0.86
   6  -5  19  179.73    4.70
   6  -5  19  178.78    4.33
   6  -5  18   17.92    1.90
   6  -5  18   20.36    1.91
   6  -5  17  206.09    6.37
   6  -5  17  209.41    6.29
   6   5 -16    6.78    1.18
   6  -5  16    5.41    1.63
   6  -5  16    7.20    1.85
   6  -5  15  478.07   11.30
   6   5 -15  469.44    9.45
   6  -5  15  485.90   11.25
   6  -5  14   28.01    3.07
   6   5 -14   33.63    3.00
   6  -5  14   35.19    3.45
   6  -5  13  362.49   11.04
   6  -5  13  377.97   11.12
   6  -5  12   32.12    3.60
   6   5 -12   33.84    3.79
   6  -5  12   36.34    3.69
   6  -5  11  126.32    6.69
   6   5 -11  120.62    6.55
   6  -5  11  121.25    6.34
   6  -5  10  101.41    5.87
   6   5 -10  107.35    6.31
   6   5 -10  103.92    4.99
   6  -5  10  104.47    5.82
   6  -5   9   54.82    4.41
   6   5  -9   53.78    3.79
   6  -5   9   56.47    4.40
   6   5  -9   51.06    4.36
   6  -5   8   85.95    5.48
   6   5  -8   83.53    4.48
   6   5  -8   89.93    4.79
   6  -5   8   94.50    5.47
   6   5  -8   82.68    5.44
   6   5  -7   17.52    2.28
   6   5  -7   15.17    2.31
   6  -5   7   15.98    2.62
   6   5  -7   14.18    2.05
   6  -5   7   13.33    2.32
   6  -5   6  134.86    6.47
   6   5  -6  140.29    5.75
   6  -5   6  132.95    6.18
   6   5  -6  138.04    5.98
   6   5  -6  140.74    6.73
   6  -5   5  648.74   13.78
   6   5  -5  645.52   12.23
   6   5  -5  648.35   12.88
   6  -5   5  666.18   13.29
   6   5  -5  663.19   14.12
   6   5  -4  317.43    8.61
   6  -5   4  331.67    9.78
   6   5  -4  334.34    8.91
   6   5  -4  336.84    9.40
   6  -5   4  331.53    9.28
   6   5  -4  327.63    9.75
   6   5  -3  257.19    8.48
   6   5  -3  252.05    7.93
   6   5  -3  255.36    7.79
   6  -5   3  261.83    8.47
   6  -5   3  266.80    8.14
   6   5  -3  265.47    8.12
   6   5  -2  172.98    6.92
   6   5  -2  187.50    6.88
   6  -5   2  170.91    6.78
   6   5  -2  178.12    6.59
   6  -5   2  181.27    6.62
   6   5  -2  185.79    6.96
   6   5  -1   34.20    3.12
   6   5  -1   34.70    3.24
   6   5  -1   38.32    3.27
   6  -5   1   30.56    2.99
   6  -5   1   40.89    3.23
   6   5  -1   43.56    3.48
   6   5   0   30.29    2.94
   6  -5   0   33.95    3.35
   6   5   0   34.87    3.18
   6   5   0   30.57    2.96
   6  -5   0   35.44    2.92
   6   5   0   34.55    3.18
   6   5   1   50.21    3.74
   6   5   1   48.09    3.77
   6  -5  -1   44.87    3.71
   6   5   1   46.90    3.51
   6   5   1   58.29    4.15
   6   5   2  204.56    7.42
   6   5   2  214.79    7.90
   6   5   2  193.10    7.39
   6  -5  -2  200.24    7.27
   6   5   3  269.17    8.66
   6   5   3  278.65    9.11
   6   5   3  283.12    9.03
   6  -5  -3  264.06    8.25
   6   5   4  346.48    9.98
   6  -5  -4  358.15    9.44
   6   5   4  332.19   10.05
   6   5   5  667.56   13.98
   6   5   5  662.61   14.06
   6  -5  -5  666.77   12.70
   6   5   6  125.21    6.32
   6  -5  -6  137.52    5.54
   6   5   6  128.37    6.46
   6  -5  -6  125.99    5.61
   6  -5  -7   22.69    2.48
   6   5   7   22.12    3.06
   6   5   7   21.15    2.73
   6  -5  -7   19.45    2.20
   6   5   8   98.20    5.74
   6  -5  -8   94.11    4.51
   6  -5  -8   94.45    4.78
   6   5   8   91.90    5.72
   6   5   9   51.21    4.50
   6  -5  -9   51.89    3.59
   6   5   9   53.56    4.49
   6   5  10  103.48    6.33
   6   5  10  107.95    6.28
   6   5  11  120.36    6.87
   6   5  11  121.66    6.71
   6   5  12   34.45    4.22
   6   5  12   30.68    3.88
   6   5  13  350.51   11.65
   6   5  13  343.45   11.59
   6   5  14   32.27    3.75
   6   5  14   25.07    3.20
   6   5  15  490.93   11.97
   6   5  15  468.71   11.62
   6   5  16    6.86    1.82
   6   5  16    7.44    1.76
   6   5  17  226.97    6.56
   6   5  17  208.95    6.25
   6   5  18   24.00    1.93
   6   5  18   23.19    1.94
   6   5  19  185.01    4.12
   6   5  19  188.54    4.24
   6  -6  19   44.23    1.92
   6  -6  18   11.37    1.33
   6   6 -17   31.08    1.68
   6  -6  17   37.39    2.15
   6  -6  16   22.00    2.30
   6   6 -16   22.86    1.85
   6  -6  16   25.66    2.12
   6  -6  15   27.57    2.69
   6  -6  15   26.49    2.38
   6   6 -15   26.09    2.30
   6   6 -14    4.80    1.48
   6  -6  14    2.84    1.69
   6  -6  14    1.53    1.28
   6  -6  13  120.14    6.14
   6  -6  13  125.73    5.68
   6   6 -13  122.46    5.90
   6   6 -12    3.14    1.98
   6  -6  12    3.13    2.04
   6  -6  12    4.80    1.62
   6  -6  11  418.81   11.53
   6   6 -11  410.99   12.02
   6  -6  11  438.76   10.59
   6  -6  10   37.53    3.86
   6   6 -10   35.58    3.99
   6  -6  10   36.39    3.30
   6   6 -10   35.41    2.93
   6  -6   9  380.13   11.08
   6   6  -9  392.19   11.77
   6  -6   9  407.09   10.23
   6   6  -9  386.53    9.24
   6  -6   8   40.57    3.90
   6   6  -8   42.30    3.25
   6  -6   8   46.60    3.67
   6   6  -8   46.55    4.32
   6  -6   7  168.50    7.29
   6   6  -7  167.60    6.08
   6   6  -7  162.63    6.28
   6  -6   7  179.46    6.77
   6   6  -7  176.67    7.73
   6  -6   6  160.54    7.05
   6   6  -6  145.92    5.74
   6   6  -6  147.27    5.98
   6   6  -6  153.55    7.24
   6  -6   5   11.41    2.34
   6   6  -5   10.18    2.40
   6   6  -5    9.34    1.99
   6   6  -5    9.00    1.82
   6  -6   4  263.68    8.81
   6   6  -4  259.23    7.84
   6   6  -4  269.20    8.36
   6   6  -4  277.66    9.14
   6   6  -3  587.44   11.55
   6  -6   3  592.21   12.99
   6   6  -3  608.30   12.04
   6   6  -3  624.00   13.37
   6   6  -2  113.46    5.29
   6   6  -2  106.63    5.21
   6   6  -2  112.02    5.74
   6   6  -1  789.51   13.73
   6   6  -1  768.45   14.38
   6   6   0  207.15    7.19
   6  -6   0  202.07    7.53
   6   6   0  202.51    7.32
   6   6   0  198.21    7.32
   6   6   1  811.30   14.61
   6  -6  -1  794.96   14.37
   6   6   1  782.38   13.90
   6  -6  -2  140.72    6.12
   6   6   2  142.30    6.38
   6   6   2  137.71    6.06
   6   6   3  618.88   13.19
   6  -6  -3  625.31   12.39
   6   6   3  624.43   12.79
   6   6   4  282.59    9.08
   6  -6  -4  274.63    8.11
   6   6   4  279.61    8.70
   6   6   5   12.88    2.24
   6  -6  -5   13.65    2.27
   6   6   5   16.95    2.68
   6   6   6  147.22    6.49
   6  -6  -6  141.95    5.69
   6   6   6  142.69    6.65
   6  -6  -6  145.29    5.79
   6   6   7  170.30    7.08
   6   6   7  172.87    7.45
   6  -6  -7  172.95    6.20
   6  -6  -7  172.03    6.23
   6   6   8   42.94    3.82
   6   6   8   47.02    4.33
   6  -6  -8   49.24    3.41
   6  -6  -8   49.30    3.44
   6   6   9  382.14   11.03
   6   6   9  397.98   11.56
   6  -6  -9  391.86    8.73
   6  -6  -9  412.18    9.28
   6   6  10   42.03    3.83
   6   6  10   40.52    4.20
   6  -6 -10   46.25    3.22
   6   6  11  414.19   11.62
   6  -6 -11  408.68    8.92
   6   6  11  425.43   12.44
   6   6  12    0.95    2.23
   6   6  12   -0.74    1.56
   6  -6 -12    3.12    1.22
   6   6  13  109.99    6.29
   6   6  13  103.80    5.62
   6   6  14    4.99    1.76
   6   6  14    1.79    1.15
   6   6  15   22.00    2.28
   6   6  15   24.23    2.70
   6   6  16   20.18    1.92
   6   6  16   24.48    2.39
   6   6  17   32.64    1.99
   6   6  17   35.40    2.44
   6   6  18   12.76    1.34
   6  -7  17   50.12    2.38
   6   7 -16   89.85    3.03
   6  -7  16   94.95    3.74
   6   7 -15  191.13    5.18
   6  -7  15  201.87    5.93
   6   7 -14  190.07    5.90
   6  -7  14  189.03    6.28
   6   7 -13   94.83    4.73
   6  -7  13  105.53    5.17
   6   7 -12   53.04    4.00
   6  -7  12   48.79    3.77
   6   7 -11   68.65    4.79
   6  -7  11   69.58    4.60
   6  -7  10  103.57    5.59
   6   7 -10   92.93    5.53
   6   7 -10  101.92    4.31
   6  -7   9   70.06    4.75
   6   7  -9   78.83    5.32
   6   7  -9   71.39    3.87
   6  -7   8   23.37    3.03
   6   7  -8   32.17    3.52
   6   7  -8   24.85    2.46
   6  -7   7  117.86    5.99
   6   7  -7  110.57    4.93
   6   7  -7  118.82    6.32
   6  -7   6   12.37    2.43
   6   7  -6    9.92    2.34
   6   7  -6    8.63    1.79
   6   7  -6    7.81    1.62
   6  -7   5  318.39    9.53
   6   7  -5  306.20    8.05
   6   7  -5  334.82   10.20
   6   7  -5  311.99    8.67
   6   7  -4   46.62    3.35
   6   7  -4   51.49    4.18
   6   7  -4   45.95    3.58
   6   7  -3  205.81    6.86
   6   7  -3  210.09    7.82
   6   7  -2   44.21    3.37
   6   7  -2   40.28    3.56
   6  -7   1   21.26    2.67
   6   7  -1   16.68    2.33
   6   7  -1   15.49    2.37
   6   7  -1   18.56    2.37
   6  -7   0   19.24    2.56
   6   7   0   23.38    2.74
   6   7   0   19.80    2.52
   6   7   0   21.27    2.48
   6   7   1   21.67    2.68
   6  -7  -1   23.30    2.61
   6   7   1   19.88    2.40
   6   7   2   44.90    3.64
   6  -7  -2   41.39    3.41
   6   7   2   42.12    3.33
   6   7   3  238.33    8.01
   6  -7  -3  240.74    7.37
   6   7   3  222.29    7.33
   6   7   4   46.03    3.76
   6  -7  -4   41.29    3.13
   6   7   4   42.76    3.41
   6   7   5  332.90    9.07
   6  -7  -5  339.42    9.09
   6  -7  -5  348.43    8.66
   6  -7  -5  324.63    8.09
   6   7   5  343.94    9.73
   6  -7  -6   10.22    1.78
   6  -7  -6   11.67    1.73
   6   7   6    9.16    2.22
   6   7   6   10.58    1.88
   6  -7  -6   10.20    1.76
   6   7   7  116.87    5.52
   6   7   7  112.73    5.85
   6  -7  -7  114.06    5.11
   6  -7  -7  120.43    5.09
   6   7   8   38.13    3.31
   6   7   8   35.42    3.59
   6  -7  -8   37.84    3.02
   6  -7  -8   37.29    2.87
   6   7   9   65.24    4.29
   6   7   9   67.20    4.83
   6  -7  -9   63.27    3.73
   6  -7  -9   64.95    3.79
   6   7  10  100.57    5.23
   6   7  10   97.55    5.74
   6  -7 -10   92.39    4.35
   6   7  11   63.95    4.24
   6   7  11   67.10    4.84
   6  -7 -11   67.31    3.60
   6   7  12   47.04    3.40
   6   7  12   51.86    4.32
   6  -7 -12   45.31    2.88
   6   7  13   97.35    4.34
   6   7  13  109.07    5.71
   6  -7 -13   99.61    3.75
   6   7  14  193.90    5.36
   6   7  14  196.20    6.84
   6   7  15   18.48    1.43
   6   7  15  213.18    6.40
   6   7  16  108.18    4.07
   6   7  17   47.00    2.27
   6   8 -15   27.12    1.67
   6  -8  14    9.74    1.40
   6   8 -14   11.03    1.36
   6   8 -13   42.20    2.73
   6  -8  13   40.74    2.84
   6   8 -12   13.13    1.89
   6  -8  12   17.56    2.27
   6   8 -11  166.99    6.61
   6  -8  11  164.14    6.24
   6   8 -10   53.77    4.09
   6  -8  10   46.60    3.64
   6  -8   9  274.06    8.33
   6   8  -9  270.31    6.41
   6  -8   8   11.43    2.12
   6   8  -8   16.59    2.66
   6   8  -8   16.72    1.89
   6   8  -7  168.50    5.62
   6   8  -7  171.89    7.10
   6   8  -6   56.98    3.49
   6   8  -6   64.73    4.58
   6  -8   6   60.26    3.79
   6   8  -5   30.20    3.26
   6   8  -5   29.31    2.69
   6   8  -5   25.73    2.30
   6   8  -4   69.65    4.60
   6   8  -4   71.72    4.13
   6  -8   4   75.32    4.22
   6   8  -4   69.82    3.76
   6   8  -3   24.61    2.82
   6   8  -3   22.93    2.62
   6  -8   3   27.25    2.62
   6   8  -3   25.57    2.47
   6  -8   2   54.37    3.77
   6   8  -2   54.74    3.50
   6  -8   2   62.62    3.86
   6   8  -2   53.75    3.96
   6  -8   1  399.77    9.61
   6   8  -1  387.43    9.13
   6  -8   1  417.42    9.67
   6   8  -1  370.48    9.57
   6  -8   0  242.18    7.37
   6  -8   0  230.39    7.14
   6   8   0  225.90    7.17
   6  -8  -1  403.36    9.44
   6  -8  -1  414.08    9.24
   6   8   1  416.63    9.73
   6   8   2   58.69    3.44
   6  -8  -2   63.36    3.83
   6  -8  -2   63.95    3.64
   6   8   2   60.31    3.90
   6   8   3   26.75    2.45
   6   8   3   29.41    2.86
   6  -8  -3   30.14    2.60
   6  -8  -3   27.47    2.57
   6   8   4   65.28    3.68
   6   8   4   64.44    4.01
   6  -8  -4   70.77    4.23
   6  -8  -4   72.26    3.91
   6   8   5   19.06    2.07
   6   8   5   27.44    2.87
   6  -8  -5   24.55    2.63
   6  -8  -5   20.21    2.20
   6   8   6   59.03    3.44
   6   8   6   52.84    3.84
   6  -8  -6   55.83    3.65
   6  -8  -6   57.44    3.50
   6   8   7  191.35    6.23
   6  -8  -7  180.90    6.12
   6  -8  -7  192.16    6.20
   6   8   7  185.88    6.84
   6  -8  -8   12.35    1.76
   6   8   8   18.25    2.61
   6   8   8   14.47    1.70
   6  -8  -8   16.79    1.99
   6  -8  -9  261.91    7.04
   6   8   9  275.62    8.45
   6   8   9  287.62    7.33
   6  -8 -10   46.51    3.01
   6   8  10   47.38    3.75
   6  -8 -11  145.13    4.89
   6   8  11  147.94    6.32
   6  -8 -12   15.10    1.58
   6   8  12   16.94    2.28
   6  -8 -13   31.40    1.92
   6   8  13   34.22    2.73
   6  -8 -14    4.03    0.56
   6   8  14    9.59    1.49
   6   8  15   25.34    1.88
   6   8  16   15.52    1.21
   6  -9  14   92.33    2.80
   6   9 -13    1.53    0.71
   6   9 -12   40.96    2.46
   6   9 -11    3.70    1.30
   6   9 -10   21.38    2.49
   6  -9  10   16.33    1.64
   6   9  -9   38.42    3.23
   6  -9   9   36.01    2.58
   6   9  -8   36.05    2.13
   6   9  -8   40.01    3.29
   6  -9   8   36.65    2.63
   6   9  -7   99.47    3.77
   6   9  -7  107.10    5.16
   6  -9   7  103.34    4.49
   6   9  -6   74.16    3.47
   6   9  -6   80.86    4.48
   6  -9   6   78.03    3.94
   6   9  -5  119.83    5.36
   6   9  -5  108.76    4.33
   6  -9   5  113.26    4.75
   6  -9   5  118.17    4.94
   6   9  -4   22.82    2.66
   6   9  -4   22.49    2.21
   6  -9   4   23.95    2.25
   6   9  -4   20.64    1.87
   6  -9   4   22.49    2.33
   6   9  -3  116.41    5.18
   6   9  -3  110.32    4.61
   6  -9   3  112.26    4.79
   6  -9   3  117.61    4.79
   6   9  -3  114.44    4.25
   6   9  -2   26.09    2.55
   6  -9   2   24.94    2.36
   6  -9   2   27.00    2.39
   6   9  -2   25.85    2.19
   6  -9   1   83.87    4.17
   6   9  -1   80.79    3.76
   6  -9   1   85.50    3.86
   6  -9   0   30.53    2.62
   6  -9   0   28.41    2.23
   6   9   0   31.72    2.49
   6  -9  -1   78.14    3.98
   6   9   1   74.30    3.77
   6  -9  -2   20.30    2.28
   6   9   2   27.98    2.45
   6  -9  -3  119.45    5.03
   6  -9  -3  120.82    4.87
   6   9   3  115.33    4.78
   6  -9  -4   30.06    2.66
   6  -9  -4   27.66    2.35
   6   9   4   30.01    2.65
   6  -9  -5  120.55    4.85
   6  -9  -5  120.90    4.74
   6   9   5  112.83    4.77
   6  -9  -6   82.10    3.97
   6  -9  -6   81.64    3.82
   6   9   6   78.36    4.03
   6  -9  -7  111.07    4.45
   6  -9  -7  115.75    4.46
   6   9   7  110.59    4.79
   6  -9  -8   41.75    2.77
   6  -9  -8   39.89    2.64
   6   9   8   35.99    2.85
   6  -9  -9   28.92    2.26
   6   9   9   30.20    2.69
   6  -9 -10   14.08    1.57
   6   9  10   14.90    1.98
   6  -9 -11    4.08    0.97
   6   9  11    2.00    0.96
   6  -9 -12   38.40    1.96
   6   9  12   42.48    2.61
   6   9  13    1.53    0.75
   6  10 -10  121.86    3.90
   6 -10  10  109.76    3.18
   6  10  -9  108.95    4.16
   6 -10   9   96.91    3.29
   6  10  -8   88.96    3.92
   6 -10   8   80.72    3.14
   6 -10   8   85.59    3.22
   6 -10   7   57.67    2.88
   6 -10   7   54.73    2.65
   6  10  -6    3.29    0.62
   6 -10   6    5.38    0.96
   6 -10   6    7.16    1.18
   6  10  -5    7.34    0.98
   6 -10   5    8.80    1.29
   6 -10   5   10.08    1.23
   6  10  -4    3.71    0.93
   6 -10   4    3.54    1.06
   6  10  -3   24.98    1.97
   6 -10   3   24.74    2.12
   6  10  -2  106.30    4.05
   6 -10   2  100.63    4.06
   6  10  -1  154.93    4.99
   6 -10   1  152.82    4.97
   6  10  -1  155.62    4.10
   6 -10   0   12.52    1.65
   6  10   0   12.51    1.27
   6 -10  -1  160.17    5.41
   6 -10  -1  164.13    5.10
   6  10   1  156.73    4.38
   6 -10  -2  108.61    4.37
   6 -10  -2  105.25    4.08
   6  10   2  100.43    3.58
   6 -10  -3   27.76    2.34
   6 -10  -3   29.85    2.21
   6  10   3   28.58    2.00
   6 -10  -4    4.21    1.22
   6 -10  -4    5.18    1.11
   6  10   4    3.46    0.89
   6 -10  -5    5.69    1.15
   6 -10  -5    6.11    1.05
   6  10   5    6.31    1.06
   6 -10  -6    3.77    0.99
   6 -10  -6    5.34    1.10
   6  10   6    4.29    1.03
   6 -10  -7   55.58    2.83
   6  10   7   57.08    2.83
   6 -10  -8   77.40    3.22
   6  10   8   77.50    3.21
   6 -10  -9  100.29    3.45
   6  10   9  104.08    3.60
   6 -10 -10  112.95    3.22
   6  10  10  112.96    3.30
   6 -11   7   24.25    1.61
   6 -11   6  192.49    4.61
   6 -11   5   40.59    2.33
   6 -11   4   79.35    3.23
   6  11  -3   31.99    1.57
   6 -11   3   32.07    1.81
   6  11  -2   46.75    2.06
   6 -11   2   44.62    2.53
   6 -11   2   43.81    2.16
   6  11  -1   90.55    2.97
   6 -11   1   97.19    3.59
   6 -11   1   89.38    3.06
   6  11   0    8.44    1.16
   6 -11   0    9.20    1.23
   6 -11   0    7.56    1.05
   6  11   1   87.74    3.18
   6 -11  -1   84.92    3.31
   6 -11  -1   79.60    2.90
   6  11   2   49.99    2.51
   6 -11  -2   48.00    2.51
   6 -11  -2   45.45    2.19
   6  11   3   38.02    2.26
   6 -11  -3   34.53    2.13
   6 -11  -3   34.48    1.84
   6  11   4   93.44    3.54
   6 -11  -4   84.92    3.13
   6 -11  -5   35.64    2.01
   6 -11  -6  186.21    4.24
   6 -11  -7   26.14    1.56
   7   0   0   -0.50    1.76
   7   0   0   -0.99    1.46
   7   0   0   -0.15    1.28
   7   0   0   -0.01    1.31
   7   0  -1  175.49    6.77
   7   0   1  199.26    7.40
   7   0  -1  195.20    7.17
   7   0  -1  197.38    6.67
   7   0   1  200.90    6.92
   7   0  -1  186.59    7.06
   7   0   1  193.14    7.20
   7   0  -1  197.66    6.35
   7   0  -2   10.32    1.98
   7   0   2   10.84    1.92
   7   0  -2   12.49    1.89
   7   0  -2   13.16    2.04
   7   0   2   12.09    2.17
   7   0   2   10.70    2.06
   7   0  -2   13.53    2.35
   7   0  -2   11.95    1.82
   7   0  -3   19.78    2.52
   7   0  -3   18.94    2.13
   7   0   3   22.38    2.75
   7   0   3   20.52    2.51
   7   0   3   19.74    2.71
   7   0  -3   18.00    2.13
   7   0  -3   17.27    2.31
   7   0   4   57.27    4.00
   7   0  -4   57.35    3.57
   7   0  -4   54.67    3.92
   7   0   4   59.34    4.08
   7   0   4   57.80    4.22
   7   0  -4   55.31    3.90
   7   0   5  187.67    7.22
   7   0   5  179.62    7.46
   7   0  -5  186.88    6.72
   7   0   5  194.51    7.37
   7   0  -5  173.55    6.93
   7   0  -6   18.10    2.48
   7   0   6   17.01    2.56
   7   0   6   15.36    2.52
   7   0  -6   13.89    2.22
   7   0   6   18.41    2.45
   7   0   7   33.73    3.49
   7   0   7   44.80    4.07
   7   0  -7   36.96    3.16
   7   0  -7   40.63    3.45
   7   0   7   39.13    3.55
   7   0  -8  274.73    8.08
   7   0   8  263.76    8.94
   7   0   8  268.32    9.42
   7   0  -9  566.79   11.55
   7   0   9  586.14   14.06
   7   0   9  541.56   12.94
   7   0  10   -0.78    2.04
   7   0  10    1.96    1.82
   7   0  11  726.53   16.20
   7   0  11  711.04   15.32
   7   0  12  254.70    9.95
   7   0  12  261.80    9.54
   7   0  13   25.92    3.51
   7   0  13   27.90    3.79
   7   0  14  233.02    8.98
   7   0  14  238.97    8.87
   7   0  15    5.26    1.89
   7   0  15    5.06    1.88
   7   0  16  303.47    8.72
   7   0  16  303.89    8.50
   7   0  17   22.99    2.37
   7   0  17   22.27    2.25
   7   0  18   71.32    3.38
   7   0  18   75.57    3.43
   7   0  19  330.86    5.94
   7   0  19  321.17    5.72
   7  -1  19    7.16    0.97
   7  -1  19    5.32    0.95
   7  -1  18   36.32    2.26
   7  -1  18   40.48    2.57
   7  -1  18   36.76    2.06
   7  -1  17   62.43    3.63
   7  -1  17   68.38    3.57
   7  -1  17   68.46    3.29
   7  -1  16   17.98    2.22
   7  -1  16   17.57    2.34
   7  -1  15   34.89    3.49
   7  -1  15   30.23    3.00
   7  -1  14    8.16    2.16
   7  -1  14    8.66    2.36
   7  -1  13   99.48    6.44
   7  -1  13   84.76    5.32
   7  -1  12    8.51    2.37
   7  -1  12    8.44    2.53
   7  -1  11    1.87    1.76
   7  -1  11    2.89    2.02
   7  -1  10   44.85    4.24
   7  -1  10   51.85    4.23
   7  -1  10   47.25    4.06
   7  -1   9   43.81    4.19
   7  -1   9   53.43    4.16
   7   1  -9   48.32    3.50
   7  -1   9   58.81    4.47
   7   1  -8    2.38    1.30
   7  -1   8    0.59    1.57
   7  -1   8   -0.40    1.54
   7  -1   8    1.84    1.63
   7  -1   7  291.19    9.64
   7  -1   7  297.81    9.05
   7  -1   7  292.63    9.71
   7   1  -7  295.01    8.32
   7  -1   6   39.23    3.50
   7  -1   6   38.95    3.71
   7  -1   6   39.49    3.77
   7   1  -6   38.58    3.16
   7  -1   5  501.50   11.29
   7   1  -5  488.40   10.26
   7  -1   5  489.32   11.99
   7   1  -5  473.38   11.27
   7   1  -5  474.46   11.36
   7  -1   5  481.78   12.18
   7   1  -5  481.70   10.71
   7   1  -4  235.37    7.16
   7  -1   4  234.63    7.63
   7  -1   4  239.04    8.36
   7   1  -4  239.67    7.25
   7   1  -4  243.66    8.06
   7   1  -4  233.99    8.00
   7  -1   4  253.49    8.76
   7   1  -4  251.15    7.78
   7   1  -3  464.91   11.06
   7  -1   3  474.95   11.79
   7  -1   3  470.13   10.54
   7   1  -3  466.15   10.19
   7  -1   3  463.93   11.40
   7   1  -3  479.87   10.24
   7   1  -3  474.32   11.24
   7   1  -2  414.48   10.34
   7  -1   2  428.64   10.96
   7   1  -2  404.79   10.02
   7  -1   2  420.55    9.79
   7   1  -2  405.39    9.67
   7   1  -2  390.58   10.08
   7   1  -2  423.02    9.64
   7  -1   2  416.11   10.73
   7  -1   1  273.22    8.72
   7   1  -1  254.02    8.16
   7   1  -1  258.67    8.16
   7   1  -1  257.99    7.79
   7  -1   1  258.13    7.44
   7   1  -1  272.69    8.36
   7   1  -1  258.87    7.62
   7  -1   1  262.02    8.49
   7   1   0   25.13    2.76
   7  -1   0   26.19    3.06
   7   1   0   27.73    2.90
   7   1   0   22.84    2.59
   7   1   0   29.14    2.74
   7   1   0   27.99    2.86
   7  -1   0   25.06    2.71
   7   1   1  276.85    8.38
   7   1   1  297.66    8.27
   7   1   1  285.23    8.53
   7  -1  -1  293.47    8.89
   7  -1  -1  291.84    8.79
   7   1   1  288.60    8.79
   7   1   1  280.66    8.28
   7   1   1  277.47    8.09
   7   1   2  420.25   10.70
   7   1   2  406.87    9.90
   7  -1  -2  418.17   10.33
   7   1   2  408.24   10.31
   7   1   2  433.63    9.93
   7   1   2  422.11   10.37
   7  -1  -2  404.08   10.44
   7   1   3  465.37   11.45
   7  -1  -3  470.01   10.84
   7   1   3  471.71   11.20
   7  -1  -3  476.04   11.27
   7   1   3  484.51   11.21
   7   1   3  508.52   10.89
   7   1   4  262.06    8.54
   7  -1  -4  257.35    8.32
   7   1   4  258.91    7.79
   7   1   4  248.77    8.44
   7  -1  -4  264.41    8.02
   7   1   5  483.06   11.75
   7   1   5  512.15   10.97
   7  -1  -5  496.52   11.49
   7   1   5  482.94   11.97
   7  -1  -5  477.50   10.72
   7   1   6   25.68    3.10
   7   1   6   27.64    3.12
   7  -1  -6   28.28    2.86
   7  -1  -6   30.59    3.14
   7   1   7  297.67    9.61
   7   1   7  283.68    9.44
   7  -1  -7  304.23    8.52
   7  -1  -7  299.23    8.96
   7  -1  -8   -0.04    1.41
   7   1   8    0.43    2.13
   7   1   8    1.74    1.67
   7  -1  -8   -0.39    1.75
   7  -1  -9   56.60    3.84
   7   1   9   65.46    4.88
   7   1   9   56.70    4.52
   7   1  10   46.72    4.35
   7   1  10   41.68    3.97
   7   1  11    3.88    2.03
   7   1  11    5.16    2.15
   7   1  12    3.89    2.57
   7   1  12    6.17    2.15
   7   1  13   98.79    6.21
   7   1  13  101.64    6.39
   7   1  14    8.24    2.04
   7   1  14    7.40    2.02
   7   1  15   29.18    3.07
   7   1  15   28.31    3.17
   7   1  16   19.01    2.55
   7   1  16   13.92    1.89
   7   1  17   66.01    3.84
   7   1  17   65.81    3.46
   7   1  18   38.31    2.25
   7   1  18   43.31    2.67
   7   1  19    9.03    1.25
   7  -2  19  149.83    4.03
   7  -2  18   49.92    2.82
   7  -2  18   47.61    2.39
   7  -2  17   83.83    4.08
   7  -2  17   78.26    3.23
   7  -2  17   82.27    3.60
   7  -2  16  172.21    6.44
   7  -2  16  176.78    5.53
   7  -2  16  170.90    5.76
   7  -2  15   99.77    4.66
   7  -2  15   94.18    5.33
   7  -2  15   89.64    4.60
   7  -2  14  112.45    6.26
   7  -2  14  128.48    5.72
   7  -2  14  120.97    5.74
   7  -2  13  227.31    9.39
   7  -2  13  234.66    8.01
   7  -2  13  216.60    7.93
   7  -2  12  299.52   10.54
   7  -2  12  301.53    9.06
   7  -2  12  287.19    9.03
   7  -2  11  580.02   14.26
   7  -2  11  582.12   12.46
   7  -2  11  573.94   12.59
   7  -2  10   91.97    5.96
   7  -2  10   99.08    5.26
   7  -2  10  104.59    5.34
   7  -2   9  574.49   13.83
   7  -2   9  558.67   11.93
   7  -2   9  565.70   12.06
   7   2  -9  538.28   10.96
   7   2  -8  363.76    9.10
   7  -2   8  384.67   11.21
   7   2  -7  115.34    5.22
   7  -2   7  117.67    6.29
   7   2  -6   87.95    4.64
   7  -2   6   90.10    5.61
   7   2  -6   95.55    4.81
   7   2  -6   97.34    5.25
   7  -2   6   82.02    5.19
   7   2  -5   85.42    4.52
   7  -2   5   87.90    5.40
   7   2  -5   91.94    5.20
   7  -2   5   88.33    5.41
   7   2  -5   87.67    4.63
   7   2  -4   94.11    4.75
   7  -2   4   95.71    5.46
   7   2  -4   98.08    4.85
   7   2  -4   95.17    5.19
   7  -2   4   90.06    5.38
   7   2  -4   90.30    4.76
   7   2  -3   18.75    2.35
   7   2  -3   20.84    2.41
   7   2  -3   19.11    2.27
   7  -2   3   20.15    2.83
   7   2  -3   23.23    2.73
   7  -2   3   19.34    2.65
   7   2  -3   21.66    2.61
   7   2  -2   41.71    3.52
   7  -2   2   44.04    3.80
   7   2  -2   40.58    3.25
   7  -2   2   40.40    3.48
   7   2  -2   44.13    3.31
   7   2  -2   41.55    3.44
   7   2  -2   41.23    3.34
   7  -2   1  351.52    9.97
   7   2  -1  347.45    9.43
   7   2  -1  352.46    9.08
   7   2  -1  337.65    9.13
   7  -2   1  368.42    9.97
   7   2  -1  340.06    9.44
   7   2  -1  343.87    9.26
   7   2  -1  345.15    9.11
   7   2   0    8.54    1.56
   7  -2   0    2.95    1.71
   7   2   0    2.75    1.40
   7   2   0   11.47    1.75
   7   2   0    3.15    1.49
   7   2   0    0.67    1.39
   7   2   0    4.13    1.53
   7  -2   0    3.27    1.61
   7   2   1  349.41    9.53
   7  -2  -1  362.43    9.96
   7   2   1  350.57    9.27
   7  -2  -1  347.27    9.43
   7   2   1  345.24    9.50
   7   2   1  344.00    9.37
   7   2   1  352.58    9.46
   7   2   2   32.50    3.06
   7   2   2   36.62    3.30
   7  -2  -2   35.23    3.25
   7   2   2   33.36    3.27
   7  -2  -2   37.12    3.34
   7   2   2   33.78    3.00
   7  -2  -3   22.27    2.56
   7   2   3   24.69    2.81
   7  -2  -3   17.20    2.44
   7   2   3   21.73    2.66
   7   2   3   16.42    2.29
   7  -2  -3   22.61    2.70
   7   2   3   20.34    2.64
   7   2   4  112.36    5.74
   7   2   4  106.76    5.37
   7  -2  -4  109.38    5.50
   7   2   4  105.93    5.49
   7   2   4  107.94    5.28
   7  -2  -4  105.80    5.16
   7   2   5   85.42    5.14
   7   2   5   86.93    4.89
   7  -2  -5   93.52    5.17
   7   2   5   84.72    4.98
   7  -2  -5   88.99    4.68
   7   2   6  110.24    5.96
   7  -2  -6  112.17    5.62
   7   2   6  116.34    5.57
   7   2   6  109.20    5.74
   7  -2  -6  107.10    5.12
   7   2   7   77.81    5.15
   7   2   7   92.07    5.07
   7  -2  -7   77.28    4.68
   7  -2  -7   82.14    4.45
   7   2   7   85.53    5.23
   7   2   8  440.08   10.85
   7  -2  -8  421.73   10.47
   7  -2  -8  426.52    9.78
   7   2   8  443.56   11.99
   7   2   8  430.90   11.52
   7   2   9  571.14   12.39
   7  -2  -9  552.21   11.09
   7   2   9  544.48   13.52
   7   2   9  553.67   13.25
   7   2  10  110.15    6.15
   7   2  10  110.28    6.47
   7   2  10  112.25    5.69
   7   2  11  521.24   13.72
   7   2  11  507.95   13.17
   7   2  11  554.57   12.26
   7   2  12  323.66   11.02
   7   2  12  321.09   10.56
   7   2  12  316.64    8.93
   7   2  13  247.64    9.89
   7   2  13  218.69    8.40
   7   2  14  120.04    6.72
   7   2  14  111.64    5.60
   7   2  15   87.73    5.34
   7   2  15   82.76    4.35
   7   2  16  174.17    6.66
   7   2  16  168.62    5.49
   7   2  17   81.19    3.23
   7   2  17   79.25    4.08
   7   2  18   47.74    2.80
   7   2  19  171.31    4.31
   7  -3  19   14.96    1.27
   7  -3  18   44.69    2.52
   7  -3  18   42.79    2.21
   7  -3  17   67.17    3.45
   7  -3  17   63.01    3.14
   7  -3  16   61.36    3.78
   7  -3  16   63.35    3.49
   7  -3  15  154.43    6.36
   7  -3  15  147.48    5.79
   7  -3  14   29.71    3.39
   7  -3  14   25.34    2.67
   7  -3  13   63.29    4.93
   7  -3  13   64.90    4.44
   7  -3  12   15.98    2.35
   7  -3  12   21.85    3.36
   7  -3  11   76.30    5.35
   7  -3  11   81.63    4.96
   7  -3  10  264.29    9.41
   7  -3  10  266.32    8.68
   7  -3   9   94.90    5.70
   7  -3   9   95.60    5.12
   7  -3   8   67.67    4.88
   7  -3   8   68.12    4.38
   7   3  -8   66.55    3.87
   7   3  -7  170.74    6.76
   7  -3   7  178.33    7.53
   7  -3   7  164.73    6.60
   7   3  -7  164.47    6.03
   7  -3   6  394.88    9.96
   7   3  -6  382.09    9.31
   7   3  -6  364.93    8.97
   7   3  -6  388.70   10.17
   7  -3   6  386.31   10.85
   7   3  -5  334.77    8.86
   7   3  -5  334.56    9.40
   7  -3   5  340.14   10.08
   7   3  -5  323.92    8.46
   7   3  -4  360.63    9.14
   7  -3   4  367.02   10.68
   7   3  -4  385.57    9.51
   7   3  -4  384.91   10.10
   7  -3   4  360.55   10.25
   7   3  -4  386.89    9.32
   7   3  -3  347.40    9.09
   7  -3   3  353.49   10.30
   7   3  -3  358.49    9.20
   7   3  -3  342.47    9.63
   7  -3   3  357.77    9.99
   7   3  -3  347.04    8.93
   7   3  -2  168.14    6.48
   7  -3   2  162.42    7.00
   7   3  -2  163.49    6.31
   7  -3   2  155.13    6.61
   7   3  -2  156.01    6.52
   7   3  -2  153.62    6.17
   7  -3   1  517.52   11.67
   7   3  -1  520.69   11.71
   7   3  -1  502.97   11.29
   7  -3   1  528.34   12.30
   7   3  -1  501.28   11.05
   7  -3   0   85.05    4.84
   7   3   0   85.79    4.95
   7   3   0   80.53    4.53
   7   3   0   87.56    4.98
   7   3   0   85.32    4.81
   7  -3   0   84.06    5.03
   7   3   1  515.49   11.63
   7   3   1  506.28   11.16
   7  -3  -1  536.38   11.52
   7   3   1  541.91   11.93
   7  -3  -1  539.55   12.19
   7   3   1  536.19   11.65
   7   3   2  156.45    6.63
   7  -3  -2  161.17    6.72
   7   3   2  157.52    6.51
   7   3   2  152.91    6.53
   7  -3  -2  157.81    6.23
   7   3   2  150.04    6.25
   7  -3  -2  149.76    6.06
   7   3   3  382.04   10.44
   7   3   3  380.16    9.93
   7  -3  -3  374.15   10.10
   7   3   3  370.53    9.68
   7   3   3  379.50   10.03
   7  -3  -3  370.25    9.25
   7  -3  -3  378.08    9.22
   7   3   4  435.38   11.15
   7   3   4  401.49   10.28
   7  -3  -4  413.27   10.51
   7   3   4  404.37   10.23
   7   3   4  419.36   10.54
   7  -3  -4  405.48    9.45
   7   3   5  331.70    9.89
   7   3   5  334.29    9.53
   7  -3  -5  339.07    9.43
   7   3   5  334.13    9.36
   7   3   5  343.79    9.54
   7  -3  -5  342.17    8.63
   7   3   6  384.97   10.77
   7  -3  -6  388.62   10.01
   7   3   6  369.44   10.16
   7   3   6  393.02   10.25
   7   3   6  391.71   10.00
   7  -3  -6  365.98    8.91
   7   3   7  175.44    7.60
   7   3   7  177.37    7.08
   7  -3  -7  171.91    6.80
   7   3   7  174.63    6.94
   7  -3  -7  172.90    6.09
   7   3   8   57.14    4.65
   7   3   8   57.18    4.00
   7  -3  -8   57.64    3.69
   7   3   8   64.53    4.45
   7  -3  -8   57.91    4.05
   7   3   9  112.86    5.88
   7  -3  -9  114.42    5.42
   7   3   9  117.99    5.84
   7   3   9  110.15    6.21
   7   3  10  245.25    8.56
   7   3  10  255.63    8.63
   7   3  10  248.30    9.30
   7   3  11   72.32    4.82
   7   3  11   70.19    4.69
   7   3  11   74.09    5.44
   7   3  12   20.28    2.82
   7   3  12   17.16    2.50
   7   3  12   18.31    3.34
   7   3  13   61.51    3.96
   7   3  13   66.38    5.19
   7   3  13   68.36    4.23
   7   3  14   31.41    2.72
   7   3  14   28.05    3.35
   7   3  14   25.09    2.46
   7   3  15  157.99    6.72
   7   3  15  142.91    4.79
   7   3  16   66.73    4.04
   7   3  17   65.65    3.51
   7   3  18   52.06    2.66
   7   3  19   14.32    1.19
   7  -4  18   61.77    2.46
   7  -4  18   59.26    2.30
   7  -4  17   58.09    2.92
   7  -4  17   62.17    2.89
   7  -4  16    7.64    1.13
   7  -4  16    9.82    1.64
   7  -4  16   10.47    1.61
   7  -4  15  214.24    6.61
   7  -4  15  225.04    7.00
   7  -4  14   33.11    2.95
   7  -4  14   35.34    3.26
   7  -4  13  251.73    8.36
   7  -4  13  251.71    8.65
   7  -4  12  299.77    9.30
   7  -4  12  332.97   10.08
   7  -4  11   49.35    3.83
   7  -4  11   67.34    4.83
   7  -4  10  341.03    9.95
   7  -4  10  361.36   10.39
   7  -4   9   59.98    4.34
   7  -4   9   59.23    4.48
   7  -4   8  450.55   11.10
   7   4  -8  445.77   10.42
   7  -4   8  448.65   11.48
   7   4  -8  458.82   10.85
   7  -4   7  106.21    5.42
   7   4  -7  101.98    4.59
   7   4  -7  109.12    5.37
   7  -4   7  107.36    5.74
   7   4  -7  113.32    5.49
   7   4  -6  121.15    5.65
   7  -4   6  106.97    5.34
   7   4  -6  112.33    5.15
   7   4  -6  110.08    5.45
   7  -4   6  109.61    5.72
   7   4  -6  110.01    4.80
   7   4  -5    5.56    1.38
   7   4  -5    8.69    1.89
   7  -4   5    5.15    1.40
   7   4  -5    7.07    1.75
   7   4  -5    3.57    1.72
   7  -4   5    8.56    1.90
   7   4  -4    3.14    1.12
   7  -4   4    1.39    1.07
   7   4  -4    4.59    1.64
   7   4  -4    4.51    1.59
   7  -4   4    1.45    1.60
   7   4  -4    2.60    1.52
   7  -4   4    3.55    1.63
   7  -4   3  120.79    5.34
   7   4  -3  113.80    5.27
   7  -4   3  114.29    5.97
   7   4  -3  119.80    5.46
   7  -4   3  122.57    5.87
   7   4  -3  123.69    5.81
   7   4  -3  122.92    5.15
   7   4  -2   37.38    3.24
   7  -4   2   39.26    3.69
   7   4  -2   34.45    3.20
   7  -4   2   36.49    3.40
   7   4  -2   33.12    3.21
   7   4  -2   37.32    2.99
   7   4  -1  322.75    9.01
   7  -4   1  321.21    9.68
   7   4  -1  320.99    8.95
   7  -4   1  320.58    8.98
   7   4  -1  313.66    9.15
   7   4  -1  314.86    8.41
   7   4   0  181.78    7.11
   7  -4   0  191.89    6.85
   7   4   0  187.25    7.04
   7  -4   0  189.97    7.46
   7   4   0  186.68    6.94
   7   4   1  336.56    9.37
   7  -4  -1  338.34    9.68
   7   4   1  335.12    9.44
   7   4   1  333.82    9.52
   7  -4  -1  338.68    8.82
   7  -4  -1  345.90    8.67
   7   4   2   39.45    3.49
   7  -4  -2   39.94    3.52
   7   4   2   35.63    3.30
   7   4   2   40.15    3.56
   7   4   2   41.39    3.15
   7  -4  -2   40.46    3.26
   7  -4  -2   37.19    2.98
   7   4   3  116.93    5.74
   7   4   3  121.33    5.27
   7  -4  -3  124.93    5.07
   7   4   3  117.19    5.68
   7  -4  -3  117.62    5.71
   7  -4  -4    6.29    1.49
   7   4   4    9.30    1.94
   7   4   4    8.23    1.64
   7  -4  -4    6.05    1.99
   7   4   4    8.12    2.00
   7  -4  -5    4.08    1.33
   7  -4  -5    4.82    1.65
   7   4   5    4.66    1.80
   7   4   5    2.29    1.53
   7   4   5    6.83    1.52
   7   4   6  121.68    5.99
   7  -4  -6  118.66    5.56
   7  -4  -6  115.39    4.83
   7   4   6  125.31    6.14
   7  -4  -7  100.23    5.09
   7   4   7  103.85    5.63
   7  -4  -7   96.69    4.46
   7   4   7  100.74    5.66
   7   4   8  441.08   11.34
   7  -4  -8  434.02   10.13
   7   4   8  443.57   11.70
   7   4   9   43.22    3.86
   7   4   9   44.05    4.26
   7   4  10  344.06   10.23
   7   4  10  345.11   10.65
   7   4  11   47.93    4.14
   7   4  11   49.90    4.49
   7   4  12  308.36    9.45
   7   4  12  324.20   10.60
   7   4  13  243.44    7.89
   7   4  13  249.38    9.11
   7   4  14   36.97    3.02
   7   4  14   34.37    3.42
   7   4  15  205.15    5.82
   7   4  15  214.70    7.08
   7   4  16    8.24    1.14
   7   4  16   10.20    1.58
   7   4  17   52.91    2.08
   7   4  17   63.54    3.04
   7   4  18   49.62    2.20
   7  -5  17   22.16    1.51
   7  -5  16   92.13    3.58
   7  -5  16   87.12    3.00
   7  -5  16   87.02    3.28
   7  -5  15  102.44    4.27
   7  -5  15  101.33    4.08
   7  -5  14   77.68    4.10
   7  -5  14   79.80    4.03
   7  -5  13   41.53    3.41
   7  -5  13   46.48    3.44
   7  -5  12   18.94    2.47
   7  -5  12   21.01    2.69
   7  -5  11   32.06    3.16
   7   5 -11   38.53    2.97
   7  -5  11   39.84    3.46
   7  -5  10  184.76    7.17
   7  -5  10  196.92    7.13
   7   5 -10  208.38    7.30
   7   5  -9   15.82    2.40
   7  -5   9    9.85    2.21
   7  -5   9   11.53    2.10
   7  -5   8  103.57    5.44
   7   5  -8   98.88    4.85
   7  -5   8  103.35    5.27
   7   5  -8  111.39    5.56
   7  -5   7    5.45    1.81
   7   5  -7    2.16    1.57
   7   5  -7    1.78    1.42
   7  -5   7    2.33    1.46
   7  -5   6  351.95    9.60
   7   5  -6  355.82    8.80
   7   5  -6  361.86    9.32
   7  -5   6  360.08    9.58
   7   5  -6  376.77   10.26
   7   5  -5   10.47    1.49
   7   5  -5    7.63    1.78
   7  -5   5    9.87    1.84
   7   5  -5    9.34    2.00
   7   5  -5    7.34    1.80
   7  -5   5    8.65    1.90
   7   5  -4  277.58    8.63
   7   5  -4  264.19    7.75
   7  -5   4  256.62    8.82
   7  -5   4  245.59    7.82
   7  -5   4  266.72    8.15
   7   5  -4  251.52    8.04
   7   5  -4  269.26    7.03
   7   5  -3   29.49    2.97
   7  -5   3   33.20    3.46
   7   5  -3   35.26    3.06
   7  -5   3   34.31    3.05
   7   5  -3   35.70    3.34
   7   5  -3   32.07    2.56
   7  -5   2   99.40    5.49
   7   5  -2   99.41    5.02
   7  -5   2  107.33    5.01
   7   5  -2   96.19    5.17
   7   5  -2  101.08    4.42
   7   5  -2   96.35    4.84
   7  -5   1  275.61    8.90
   7   5  -1  282.79    8.39
   7   5  -1  281.53    8.77
   7  -5   1  286.89    7.98
   7   5  -1  291.06    7.47
   7   5  -1  287.23    8.36
   7  -5   0  282.88    8.84
   7   5   0  286.29    8.51
   7   5   0  276.96    8.63
   7  -5   0  285.39    7.77
   7   5   0  300.73    7.64
   7   5   0  283.89    8.39
   7  -5  -1  254.80    8.33
   7   5   1  265.11    8.30
   7   5   1  258.92    8.50
   7  -5  -1  260.82    7.23
   7   5   1  288.89    7.63
   7   5   1  258.87    8.19
   7  -5  -2   92.92    5.05
   7   5   2  106.11    5.37
   7   5   2   98.96    5.17
   7   5   3   40.58    3.57
   7  -5  -3   40.56    3.52
   7   5   3   38.91    3.40
   7   5   4  259.93    8.38
   7  -5  -4  260.62    8.04
   7   5   4  260.80    8.39
   7  -5  -5   10.06    2.07
   7   5   5    8.03    2.09
   7   5   5   10.33    2.20
   7  -5  -6  411.33    9.72
   7   5   6  408.91   10.64
   7   5   6  413.52   10.69
   7   5   7    2.95    1.76
   7  -5  -7    3.90    1.71
   7   5   7    1.40    1.64
   7   5   8  102.05    5.50
   7  -5  -8  100.47    4.71
   7   5   8  101.75    5.57
   7   5   9   14.31    2.65
   7   5   9   15.93    2.69
   7   5  10  175.76    7.26
   7   5  10  165.64    7.08
   7   5  11   33.31    3.47
   7   5  11   36.97    3.61
   7   5  12   10.79    2.21
   7   5  12   15.98    2.49
   7   5  13   48.33    3.55
   7   5  13   44.15    3.53
   7   5  14   76.23    3.92
   7   5  14   80.33    4.25
   7   5  15  105.76    4.05
   7   5  15  105.78    4.30
   7   5  16   85.36    3.04
   7   5  16   83.40    3.32
   7   5  17   26.04    1.55
   7  -6  16   21.70    1.48
   7  -6  15   96.37    3.39
   7  -6  15   97.32    3.56
   7  -6  14   51.64    2.99
   7  -6  14   48.90    2.37
   7  -6  13   53.85    3.37
   7   6 -13   54.04    2.54
   7  -6  13   52.57    2.82
   7  -6  12   64.99    3.97
   7  -6  12   65.56    3.42
   7   6 -12   64.08    3.17
   7  -6  11    6.57    1.64
   7  -6  11    9.85    1.66
   7   6 -10  223.86    7.34
   7  -6  10  230.87    6.68
   7  -6   9   25.53    2.79
   7   6  -9   34.81    3.22
   7  -6   9   28.49    2.59
   7  -6   8  184.23    6.92
   7   6  -8  190.19    7.21
   7   6  -8  191.92    6.24
   7  -6   8  192.84    6.24
   7  -6   7   41.70    3.37
   7   6  -7   44.56    3.21
   7  -6   7   50.60    3.24
   7   6  -7   44.20    3.59
   7  -6   6   77.49    4.58
   7   6  -6   75.77    3.97
   7   6  -6   77.35    4.72
   7  -6   6   75.41    3.98
   7   6  -6   77.42    4.24
   7   6  -5   52.15    3.42
   7  -6   5   51.22    3.31
   7   6  -5   52.64    3.64
   7   6  -5   56.88    4.11
   7   6  -4    8.74    1.94
   7   6  -4    6.91    1.62
   7  -6   4    9.02    2.08
   7   6  -4   10.23    1.97
   7  -6   3  158.14    6.72
   7   6  -3  153.02    5.89
   7   6  -3  157.91    6.23
   7  -6   2  146.48    6.43
   7   6  -2  149.37    5.85
   7   6  -2  146.19    6.12
   7   6  -1  165.28    6.12
   7  -6   1  175.21    6.86
   7   6  -1  168.00    6.33
   7   6  -1  169.04    6.63
   7   6   0  234.63    7.39
   7   6   0  243.31    7.62
   7  -6   0  246.72    7.95
   7   6   0  242.11    7.95
   7   6   1  180.39    6.55
   7  -6  -1  183.01    6.78
   7   6   1  177.32    6.64
   7   6   2  165.59    6.35
   7  -6  -2  162.86    6.30
   7   6   2  154.72    6.33
   7   6   3  148.90    6.09
   7  -6  -3  144.67    5.85
   7   6   3  148.98    6.23
   7  -6  -4   15.31    2.23
   7   6   4    8.96    2.17
   7   6   4   15.03    2.29
   7  -6  -4    9.86    1.66
   7   6   5   60.23    3.96
   7   6   5   58.14    4.07
   7  -6  -5   56.55    3.66
   7  -6  -5   52.37    3.17
   7   6   6   73.66    4.40
   7  -6  -6   73.56    4.04
   7   6   6   77.46    4.70
   7  -6  -6   75.81    3.72
   7   6   7   61.91    4.29
   7  -6  -7   59.78    3.56
   7   6   7   59.22    4.06
   7   6   8  187.59    7.12
   7  -6  -8  181.72    5.66
   7   6   8  190.91    7.03
   7   6   9   29.07    3.18
   7   6   9   32.79    3.16
   7   6  10  212.21    7.72
   7   6  10  209.03    7.46
   7   6  11   16.33    2.51
   7   6  11   17.04    2.47
   7   6  12   61.15    3.76
   7   6  12   64.43    4.04
   7   6  13   48.47    3.09
   7   6  13   57.83    3.55
   7   6  14   38.97    2.44
   7   6  14   42.88    2.77
   7   6  15   91.45    3.00
   7   6  15   90.44    3.32
   7   6  16   24.22    1.44
   7  -7  14  135.50    3.91
   7  -7  13   36.92    2.48
   7   7 -12    9.96    1.21
   7   7 -11   48.39    2.85
   7   7 -10   10.60    1.79
   7   7  -9   23.73    2.48
   7   7  -8   80.02    4.52
   7   7  -8   73.39    3.64
   7   7  -7   50.87    3.69
   7   7  -7   49.27    3.17
   7  -7   6  213.86    7.32
   7   7  -6  209.54    6.35
   7   7  -6  225.51    7.57
   7   7  -5   11.07    2.13
   7   7  -5   10.00    1.70
   7  -7   5    6.84    2.06
   7   7  -5   10.16    1.88
   7  -7   4  279.60    8.20
   7   7  -4  272.24    7.14
   7   7  -4  285.87    7.68
   7   7  -3    2.44    1.15
   7  -7   3    0.85    1.58
   7   7  -3    0.69    1.49
   7  -7   2   58.30    3.84
   7   7  -2   55.98    3.52
   7   7  -2   61.22    3.89
   7   7  -1   20.29    2.31
   7  -7   1   22.80    2.60
   7   7  -1   19.38    2.64
   7  -7   0  182.90    6.44
   7   7   0  170.60    6.03
   7   7   0  165.82    6.37
   7  -7  -1   11.35    1.97
   7   7   1   15.22    2.18
   7   7   1   14.34    1.95
   7   7   2   53.18    3.37
   7  -7  -2   59.57    3.66
   7   7   2   64.04    3.94
   7  -7  -3    1.49    1.11
   7   7   3   -1.03    1.72
   7   7   3   -0.97    1.51
   7  -7  -3    0.54    0.99
   7   7   4  291.69    7.81
   7  -7  -4  286.96    7.28
   7  -7  -4  282.23    7.21
   7   7   4  269.97    7.77
   7   7   5    9.03    1.90
   7  -7  -5   11.15    1.68
   7   7   5   10.12    1.84
   7  -7  -5    9.78    1.56
   7   7   6  242.18    7.17
   7   7   6  238.31    7.42
   7  -7  -6  235.18    6.14
   7  -7  -6  244.45    6.34
   7   7   7   48.97    3.34
   7   7   7   50.12    3.58
   7  -7  -7   48.46    2.87
   7   7   8   78.52    4.18
   7   7   8   81.97    4.47
   7  -7  -8   80.43    3.46
   7   7   9   27.76    2.79
   7   7   9   24.58    2.39
   7   7  10    8.59    1.79
   7   7  10    8.49    1.43
   7   7  11   40.52    2.59
   7   7  11   39.63    3.13
   7   7  11   45.93    2.27
   7   7  12    5.89    1.31
   7   7  12    8.20    1.17
   7   7  13   29.78    2.25
   7   7  13   28.13    1.63
   7   7  14  138.16    3.93
   7  -8  13   19.71    1.36
   7  -8  12   51.97    2.53
   7  -8  11   84.88    3.56
   7  -8  10  137.81    4.91
   7  -8   9  187.92    5.94
   7  -8   8   52.80    3.34
   7  -8   7   70.57    3.83
   7   8  -7   72.25    3.25
   7  -8   6    8.35    1.69
   7   8  -6    6.54    1.36
   7  -8   5   63.16    3.63
   7   8  -5   65.08    3.37
   7  -8   4   50.52    3.21
   7   8  -4   51.21    3.12
   7   8  -3   48.45    2.87
   7  -8   3   50.47    3.28
   7   8  -3   52.28    3.24
   7   8  -2  331.89    7.35
   7  -8   2  339.94    7.91
   7   8  -2  325.66    7.83
   7  -8   1   25.18    2.35
   7   8  -1   27.40    2.36
   7   8  -1   30.01    2.67
   7  -8   0  283.48    7.04
   7   8   0  259.92    6.77
   7   8   0  273.67    7.39
   7  -8  -1   27.22    2.33
   7   8   1   30.21    2.49
   7   8   1   29.14    2.75
   7  -8  -2  350.52    7.37
   7   8   2  341.04    7.89
   7  -8  -2  353.91    8.04
   7   8   2  349.47    8.68
   7  -8  -3   46.46    2.73
   7   8   3   49.28    3.17
   7  -8  -3   51.08    3.10
   7   8   4   56.92    3.38
   7  -8  -4   54.68    2.76
   7  -8  -4   54.84    3.10
   7   8   5   66.05    3.26
   7  -8  -5   67.78    3.29
   7   8   5   66.21    3.62
   7   8   6    6.22    1.55
   7   8   6    8.06    1.26
   7  -8  -6    6.80    1.17
   7   8   7   87.73    3.63
   7   8   7   97.45    4.41
   7  -8  -7   87.10    3.48
   7   8   8   55.04    2.79
   7  -8  -8   50.39    2.56
   7   8   8   56.92    3.46
   7   8   9    4.05    0.65
   7  -8  -9   55.06    2.39
   7   8  10  118.33    3.65
   7   8  10  117.98    4.71
   7   8  11   88.62    3.73
   7   8  12   55.74    2.63
   7   8  13   15.32    1.20
   7  -9   9   48.15    2.34
   7  -9   8    9.00    1.23
   7  -9   7  111.59    3.81
   7   9  -6   90.56    3.14
   7  -9   6   87.77    3.45
   7   9  -5   42.38    2.32
   7  -9   5   41.02    2.44
   7   9  -4   44.56    2.51
   7  -9   4   45.01    2.50
   7   9  -3   49.60    2.70
   7  -9   3   51.56    2.66
   7   9  -2   72.73    3.33
   7  -9   2   71.33    3.03
   7   9  -1   73.70    3.44
   7  -9   1   73.15    3.01
   7   9  -1   70.06    3.01
   7   9   0   43.92    2.73
   7  -9   0   42.46    2.73
   7  -9   0   41.05    2.23
   7   9   0   46.33    2.51
   7   9   1   67.25    3.41
   7  -9  -1   71.29    3.38
   7   9   1   66.21    3.03
   7   9   2   68.77    3.49
   7  -9  -2   68.41    3.20
   7   9   2   67.85    3.10
   7   9   3   54.12    3.28
   7  -9  -3   46.84    2.65
   7   9   3   49.62    2.71
   7   9   4   50.75    3.17
   7  -9  -4   49.98    2.64
   7   9   4   48.19    2.70
   7   9   5   54.12    3.32
   7  -9  -5   46.01    2.50
   7   9   5   51.47    2.76
   7  -9  -6   97.54    3.35
   7   9   6  100.47    3.81
   7   9   7  127.81    4.42
   7  -9  -7  119.94    3.47
   7   9   7  127.49    4.23
   7   9   8    9.38    1.26
   7   9   8    9.45    1.38
   7   9   9   59.18    2.34
   7   9   9   55.19    2.62
   7   9  10    8.07    0.93
   7 -10   6   14.47    1.22
   7 -10   5   10.58    1.13
   7 -10   4   69.61    2.75
   7  10  -3   42.85    1.90
   7 -10   3   41.47    2.20
   7  10  -2   92.96    2.94
   7 -10   2   88.81    3.15
   7  10  -1  104.22    3.28
   7 -10   1  110.91    3.52
   7  10   0   58.31    2.57
   7 -10   0   59.71    2.59
   7  10   1  115.98    3.64
   7 -10  -1  113.32    3.47
   7  10   2   94.92    3.37
   7 -10  -2   95.21    3.11
   7  10   3   51.85    2.56
   7 -10  -3   49.00    2.19
   7  10   4   78.16    3.11
   7 -10  -4   68.38    2.46
   7  10   5   12.83    1.38
   7  10   6   17.35    1.36
   8   0   0    4.31    1.48
   8   0   0    6.69    1.48
   8   0   0    6.24    1.57
   8   0  -1   36.31    3.09
   8   0   1   41.58    3.43
   8   0  -1   39.84    2.95
   8   0   1   40.09    3.04
   8   0  -1   36.44    3.25
   8   0   1   39.28    3.35
   8   0  -2    0.39    1.54
   8   0   2   -0.31    1.46
   8   0  -2    2.90    1.39
   8   0   2    2.60    1.42
   8   0   2    2.21    1.40
   8   0   3  160.09    6.03
   8   0   3  161.19    6.66
   8   0  -3  164.81    6.33
   8   0   3  157.34    6.40
   8   0  -3  160.60    6.44
   8   0  -4    2.42    1.56
   8   0   4    2.13    1.26
   8   0  -4    1.54    1.58
   8   0   4    4.31    1.56
   8   0   4   -0.73    1.75
   8   0   5  476.17   10.55
   8   0   5  499.33   11.27
   8   0   5  480.67   11.51
   8   0  -5  486.88   10.33
   8   0   6  231.69    7.47
   8   0   6  234.42    7.67
   8   0   6  233.90    8.18
   8   0  -6  230.55    7.14
   8   0   7  711.07   14.11
   8   0   7  716.23   13.10
   8   0  -7  699.58   12.19
   8   0   8  253.28    8.58
   8   0   8  261.05    8.04
   8   0  -8  255.09    7.35
   8   0   9  289.74    9.16
   8   0   9  315.70    8.75
   8   0  10   98.54    5.50
   8   0  10  100.28    5.03
   8   0  11   15.34    2.37
   8   0  11   16.97    2.65
   8   0  12   73.96    4.69
   8   0  12   76.76    4.50
   8   0  13   81.25    4.51
   8   0  13   86.90    4.34
   8   0  14   18.96    2.11
   8   0  14   18.26    1.97
   8   0  15   36.42    2.48
   8   0  15   39.13    2.37
   8   0  16   21.43    1.59
   8   0  16   19.98    1.49
   8  -1  16   18.47    1.58
   8  -1  15    3.35    0.72
   8  -1  15    4.25    1.13
   8  -1  14   15.16    2.02
   8  -1  14   13.61    1.52
   8  -1  13  113.56    5.37
   8  -1  13  111.68    4.39
   8  -1  12   39.97    3.66
   8  -1  12   44.57    3.12
   8  -1  11  275.92    9.00
   8  -1  11  273.55    7.63
   8  -1  10  223.55    8.15
   8  -1  10  220.71    6.88
   8  -1   9  543.23   10.71
   8  -1   9  525.98   10.80
   8  -1   8  541.50   10.73
   8  -1   8  535.23   11.77
   8  -1   8  525.47   12.23
   8   1  -8  507.63   10.20
   8  -1   7  260.25    7.53
   8  -1   7  252.49    8.35
   8  -1   7  266.13    8.79
   8   1  -7  264.37    7.46
   8  -1   6  619.60   11.42
   8  -1   6  610.17   12.79
   8  -1   6  618.30   13.04
   8   1  -6  600.56   11.30
   8  -1   5  115.26    4.99
   8  -1   5  114.05    5.67
   8  -1   5   99.90    5.48
   8   1  -5  115.68    5.15
   8  -1   4  214.44    6.59
   8  -1   4  202.09    7.39
   8  -1   4  209.01    7.61
   8   1  -4  206.19    6.85
   8  -1   3   75.90    3.97
   8  -1   3   67.12    4.29
   8  -1   3   74.54    4.77
   8   1  -3   73.67    4.27
   8   1  -2   17.01    2.15
   8   1  -2   16.71    2.24
   8  -1   2   15.39    2.45
   8  -1   2   13.17    2.15
   8   1  -2   18.29    2.10
   8   1  -2   13.76    2.17
   8   1  -1    9.76    1.79
   8  -1   1    7.34    1.85
   8  -1   1    8.61    1.78
   8   1  -1    7.20    1.53
   8   1  -1    9.94    1.77
   8   1   0    2.08    1.22
   8  -1   0    0.15    1.45
   8  -1   0    0.08    1.37
   8   1   0    3.68    1.45
   8   1   1    9.36    1.78
   8  -1  -1   10.93    2.15
   8   1   1   11.10    1.99
   8  -1  -1    8.17    1.92
   8   1   1    8.49    1.61
   8   1   1   10.08    1.96
   8  -1  -2   10.50    2.06
   8  -1  -2   11.23    2.17
   8   1   2    9.83    1.53
   8   1   2    9.25    1.77
   8   1   2   11.05    1.83
   8   1   2    7.73    1.92
   8   1   3   76.33    4.38
   8  -1  -3   73.86    4.53
   8   1   3   83.37    4.58
   8   1   3   80.29    4.74
   8  -1  -3   85.80    4.59
   8   1   4  201.80    7.03
   8  -1  -4  201.65    7.24
   8   1   4  205.63    7.39
   8  -1  -4  202.28    6.80
   8   1   5  122.91    5.61
   8  -1  -5  122.58    5.64
   8   1   5  120.47    5.81
   8  -1  -5  124.46    5.45
   8   1   6  573.12   11.93
   8  -1  -6  570.27   11.86
   8   1   6  580.28   12.40
   8  -1  -6  597.06   11.29
   8   1   7  257.09    8.48
   8   1   7  247.51    8.05
   8  -1  -7  253.10    7.32
   8   1   8  523.43   12.09
   8   1   8  527.98   11.59
   8  -1  -8  521.67   10.34
   8   1   9  508.18   12.01
   8   1   9  508.12   11.42
   8   1  10  194.34    7.54
   8   1  10  200.15    7.33
   8   1  11  275.66    8.91
   8   1  11  283.31    8.65
   8   1  12   43.27    3.52
   8   1  12   48.59    3.89
   8   1  13  111.36    4.95
   8   1  13  113.35    5.16
   8   1  14   16.04    2.01
   8   1  14   14.78    1.76
   8   1  15    6.01    1.13
   8   1  15    7.43    1.13
   8   1  16   19.01    1.33
   8   1  16   22.67    1.64
   8  -2  16   30.72    1.91
   8  -2  15   59.31    3.04
   8  -2  14   24.85    2.38
   8  -2  13   94.68    4.75
   8  -2  12  101.48    5.37
   8  -2  11   62.73    3.45
   8  -2  11   61.24    4.39
   8  -2  10  192.95    6.57
   8  -2  10  194.10    7.41
   8  -2   9  141.31    6.21
   8  -2   9  138.89    6.36
   8  -2   8  298.36    9.27
   8  -2   8  299.29    9.16
   8  -2   7  404.29   10.78
   8   2  -7  388.03    8.84
   8  -2   7  407.99   10.58
   8  -2   6  174.74    7.12
   8   2  -6  176.29    6.11
   8  -2   6  182.28    7.08
   8  -2   5  295.63    9.12
   8   2  -5  297.33    7.92
   8  -2   5  299.65    8.98
   8  -2   4  180.45    7.08
   8   2  -4  193.52    6.51
   8  -2   4  204.69    7.53
   8  -2   3   93.86    5.19
   8   2  -3   92.20    4.51
   8  -2   3   98.16    5.26
   8   2  -3   98.21    4.79
   8   2  -2   81.85    4.30
   8  -2   2   78.30    4.70
   8   2  -2   77.51    4.60
   8   2  -2   81.25    4.41
   8  -2   2   78.44    4.73
   8   2  -2   82.86    4.29
   8   2  -1   15.30    2.25
   8  -2   1   13.25    2.13
   8   2  -1   17.35    2.12
   8   2  -1   13.95    2.17
   8   2  -1   12.13    1.98
   8  -2   1   16.32    2.42
   8   2   0   16.90    2.32
   8  -2   0   18.35    2.54
   8   2   0   18.51    2.39
   8  -2   0   15.17    2.31
   8   2   0   16.56    2.09
   8   2   1   25.45    2.70
   8  -2  -1   25.42    2.86
   8   2   1   22.31    2.36
   8   2   1   26.00    2.74
   8   2   1   24.99    2.69
   8  -2  -1   24.03    2.66
   8  -2  -1   25.87    2.74
   8   2   2   78.09    4.50
   8  -2  -2   72.99    4.50
   8   2   2   83.21    4.33
   8   2   2   77.08    4.38
   8   2   2   72.88    4.33
   8  -2  -2   79.98    4.42
   8   2   3  101.68    5.13
   8  -2  -3  106.02    5.29
   8   2   3  108.86    4.93
   8   2   3  111.88    5.14
   8   2   3  100.34    5.09
   8  -2  -3  104.12    4.95
   8   2   4  177.19    6.72
   8  -2  -4  161.54    6.50
   8   2   4  170.60    6.03
   8   2   4  163.05    6.48
   8  -2  -4  168.00    6.05
   8   2   5  340.30    9.27
   8   2   5  335.91    8.40
   8  -2  -5  330.03    9.05
   8   2   5  336.93    9.20
   8  -2  -5  337.82    8.39
   8   2   6  171.25    6.74
   8  -2  -6  175.34    6.63
   8   2   6  190.23    6.32
   8   2   6  166.24    6.60
   8  -2  -6  170.63    6.01
   8   2   7  397.11   10.17
   8   2   7  410.32    9.13
   8   2   7  395.84   10.08
   8  -2  -7  399.31    8.93
   8   2   8  298.94    8.84
   8   2   8  294.55    8.82
   8   2   8  304.29    7.85
   8   2   9  158.08    6.51
   8   2   9  154.50    6.49
   8   2  10  171.79    6.83
   8   2  10  175.28    6.96
   8   2  11   55.70    3.88
   8   2  11   56.80    4.08
   8   2  12  102.89    4.72
   8   2  12  112.88    5.63
   8   2  13   94.84    4.05
   8   2  13   94.68    4.75
   8   2  14   23.70    1.80
   8   2  14   26.36    2.36
   8   2  15   62.59    3.12
   8   2  16   24.07    1.67
   8  -3  16   56.04    2.25
   8  -3  15   20.44    1.72
   8  -3  14    3.76    1.18
   8  -3  13   36.19    2.86
   8  -3  13   12.98    1.22
   8  -3  12   88.94    4.68
   8  -3  12   90.82    3.80
   8  -3  11  160.97    6.41
   8  -3  11  156.90    5.59
   8  -3  10   83.96    4.74
   8  -3  10   80.27    4.50
   8  -3   9  296.59    8.68
   8  -3   9  297.48    9.11
   8  -3   8  311.59    8.88
   8  -3   8  310.68    9.44
   8  -3   7  190.04    6.98
   8   3  -7  188.58    5.93
   8  -3   7  188.76    7.37
   8  -3   6  187.02    7.01
   8   3  -6  188.83    6.06
   8  -3   6  188.75    7.36
   8  -3   5  255.06    8.07
   8   3  -5  253.82    7.04
   8  -3   5  251.22    8.33
   8  -3   4  202.14    7.16
   8   3  -4  186.75    6.81
   8   3  -4  181.81    6.08
   8   3  -4  186.12    6.19
   8  -3   4  185.42    7.13
   8  -3   3   99.88    5.09
   8   3  -3   91.51    4.88
   8   3  -3   93.95    4.50
   8   3  -3   95.56    4.59
   8  -3   3   98.03    5.22
   8   3  -2    0.31    1.11
   8   3  -2    1.23    1.47
   8   3  -2    1.97    1.37
   8  -3   2    1.82    1.42
   8  -3   2    1.63    1.53
   8   3  -2   -0.18    1.22
   8   3  -1   13.28    1.90
   8   3  -1   14.77    2.33
   8   3  -1   14.74    2.06
   8  -3   1   15.31    2.14
   8  -3   1   12.92    2.34
   8   3  -1   14.46    2.13
   8  -3   0   13.30    1.99
   8   3   0    9.45    1.65
   8  -3   0    6.00    1.61
   8   3   0   10.61    1.81
   8   3   0    6.59    1.65
   8   3   0   10.22    2.04
   8  -3   0   15.50    2.21
   8   3   1   16.37    2.36
   8  -3  -1   11.87    2.27
   8   3   1   10.65    1.84
   8  -3  -1   12.62    1.98
   8   3   1   10.09    1.99
   8  -3  -2    0.46    1.42
   8   3   2    0.35    1.25
   8   3   2    0.42    1.52
   8   3   2    0.21    1.57
   8  -3  -2    0.22    1.15
   8   3   3  115.25    5.40
   8  -3  -3  108.55    5.38
   8   3   3  108.62    4.95
   8   3   3  112.07    5.20
   8   3   3  106.55    4.90
   8  -3  -3  103.12    4.69
   8   3   4  190.37    6.89
   8  -3  -4  185.57    6.80
   8   3   4  182.71    6.40
   8   3   4  193.47    6.55
   8   3   4  186.72    6.40
   8  -3  -4  187.07    6.14
   8   3   5  252.89    7.98
   8   3   5  243.43    7.39
   8  -3  -5  243.70    7.70
   8   3   5  245.21    7.43
   8  -3  -5  253.52    6.95
   8   3   6  188.32    7.00
   8  -3  -6  183.10    6.62
   8   3   6  168.18    6.14
   8   3   6  181.77    6.38
   8  -3  -6  171.58    5.72
   8   3   7  208.72    6.86
   8   3   7  191.97    7.06
   8  -3  -7  188.50    6.49
   8   3   7  199.15    6.65
   8   3   8  299.32    8.20
   8   3   8  299.23    8.80
   8   3   8  300.02    8.07
   8   3   9  297.16    8.15
   8   3   9  305.62    8.98
   8   3   9  325.13    8.19
   8   3  10   83.16    4.27
   8   3  10   84.97    4.93
   8   3  10   82.09    4.00
   8   3  11  165.24    5.33
   8   3  11  177.37    6.93
   8   3  11  164.91    5.14
   8   3  12   90.56    4.90
   8   3  13   33.76    2.81
   8   3  14    6.68    1.35
   8   3  15   25.97    1.96
   8   3  16   54.87    2.25
   8  -4  15   61.16    2.33
   8  -4  14    0.62    0.73
   8  -4  13  126.78    3.72
   8  -4  13  128.05    4.51
   8  -4  12   36.27    2.46
   8  -4  12   36.92    2.87
   8  -4  11  125.17    4.96
   8  -4  11  125.45    5.25
   8  -4  10  124.05    5.42
   8  -4  10  122.77    5.30
   8  -4   9   89.39    4.98
   8  -4   9   92.36    4.63
   8  -4   8  272.45    8.59
   8  -4   8  269.07    7.82
   8  -4   7  214.53    7.58
   8  -4   7  214.86    7.01
   8  -4   6  224.04    7.72
   8  -4   6  224.87    7.17
   8  -4   5   46.19    3.64
   8   4  -5   59.52    3.30
   8  -4   5   57.17    3.76
   8   4  -5   53.24    3.72
   8   4  -4  208.21    6.49
   8  -4   4  210.45    7.40
   8   4  -4  211.37    6.16
   8  -4   4  199.59    6.71
   8   4  -4  213.63    7.12
   8   4  -3  105.91    4.74
   8  -4   3  106.14    5.33
   8   4  -3  100.59    4.28
   8   4  -3  103.43    5.06
   8  -4   3  103.68    4.95
   8  -4   2  140.28    6.00
   8   4  -2  145.73    5.57
   8   4  -2  140.59    5.82
   8  -4   2  144.24    5.64
   8   4  -2  140.97    5.14
   8  -4   2  138.17    5.25
   8   4  -1   34.52    3.00
   8  -4   1   30.72    3.02
   8   4  -1   30.50    2.70
   8   4  -1   35.11    2.66
   8  -4   1   33.11    2.65
   8   4  -1   39.37    3.35
   8  -4   1   35.07    2.96
   8  -4   0    1.55    1.60
   8   4   0    2.92    1.37
   8   4   0    2.22    1.48
   8   4   0    1.40    1.43
   8  -4   0    1.88    1.03
   8   4   0    3.25    1.16
   8   4   1   38.92    3.27
   8  -4  -1   38.45    3.28
   8   4   1   41.68    3.20
   8   4   1   38.08    3.22
   8  -4  -1   37.52    2.76
   8   4   1   34.69    2.71
   8   4   2  159.82    6.14
   8  -4  -2  158.57    6.26
   8   4   2  153.81    5.85
   8   4   2  150.67    6.02
   8  -4  -2  141.82    5.08
   8   4   2  150.09    5.50
   8   4   3  115.04    5.35
   8  -4  -3  120.37    5.46
   8   4   3  122.94    5.27
   8   4   3  106.62    5.07
   8  -4  -3  117.00    4.58
   8   4   4  211.16    7.16
   8  -4  -4  214.38    7.06
   8   4   4  207.88    6.78
   8   4   4  218.05    7.03
   8  -4  -4  212.61    6.07
   8   4   5   69.42    4.24
   8   4   5   77.61    4.23
   8  -4  -5   65.97    3.96
   8   4   5   72.64    3.97
   8  -4  -5   71.62    3.56
   8   4   6  213.74    6.18
   8   4   6  208.20    7.14
   8  -4  -6  204.53    6.63
   8   4   6  211.11    6.85
   8   4   7  225.76    7.41
   8  -4  -7  208.73    6.48
   8   4   7  217.65    6.95
   8   4   8  280.82    8.28
   8   4   8  273.71    7.74
   8   4   9  106.01    5.23
   8   4   9  108.59    4.94
   8   4  10  137.59    5.86
   8   4  10  126.88    5.18
   8   4  11  138.58    5.95
   8   4  11  128.99    4.68
   8   4  12   43.85    3.28
   8   4  12   39.08    2.36
   8   4  13  152.60    5.27
   8   4  13  135.92    3.59
   8   4  14    2.06    0.88
   8   4  15   59.44    2.40
   8  -5  13   15.92    1.33
   8  -5  13   16.55    1.26
   8  -5  12  122.35    3.92
   8  -5  12  127.61    4.10
   8  -5  11   53.67    2.94
   8  -5  11   53.09    3.07
   8  -5  10  320.23    7.39
   8  -5  10  321.51    7.99
   8  -5   9  143.69    5.08
   8  -5   9  156.92    6.06
   8  -5   8  213.24    6.26
   8  -5   8  217.36    7.26
   8  -5   7  224.86    6.47
   8  -5   7  212.83    7.20
   8  -5   6   77.56    3.92
   8  -5   6   75.18    4.39
   8   5  -5  155.99    5.69
   8  -5   5  159.97    5.48
   8  -5   5  161.74    6.24
   8   5  -4    0.22    1.34
   8  -5   4    0.02    1.31
   8   5  -4    0.97    1.26
   8  -5   4    2.56    1.61
   8   5  -3  105.83    4.57
   8  -5   3   99.75    4.95
   8   5  -3  107.76    4.02
   8   5  -3  104.93    4.85
   8  -5   3  110.65    4.54
   8  -5   2   17.08    2.37
   8   5  -2   19.37    2.25
   8   5  -2   18.06    1.73
   8   5  -2   16.60    2.19
   8  -5   2   19.40    2.06
   8  -5   1   44.32    3.36
   8   5  -1   47.23    3.19
   8   5  -1   47.65    3.43
   8   5  -1   45.60    2.72
   8  -5   0   53.84    3.65
   8   5   0   59.91    3.64
   8   5   0   57.05    3.67
   8   5   0   61.13    3.09
   8   5   0   58.18    3.52
   8  -5  -1   49.39    3.56
   8   5   1   49.39    3.33
   8   5   1   51.78    3.51
   8   5   1   60.93    3.13
   8   5   1   52.87    3.45
   8  -5  -2   17.78    2.26
   8   5   2   17.97    2.22
   8   5   2   16.90    2.24
   8   5   2   15.94    2.12
   8   5   2   22.33    1.99
   8  -5  -3   98.70    4.65
   8   5   3   95.57    4.53
   8   5   3   94.95    4.68
   8   5   3   96.71    3.96
   8   5   3  101.77    4.73
   8   5   4    0.74    1.46
   8  -5  -4    1.82    1.14
   8   5   4    3.38    1.31
   8   5   4   -1.27    1.68
   8   5   5  148.22    5.74
   8   5   5  149.23    5.61
   8  -5  -5  143.85    5.36
   8   5   5  153.08    5.65
   8   5   6   83.23    4.36
   8  -5  -6   76.28    3.89
   8   5   6   83.55    4.32
   8   5   6   88.65    4.07
   8   5   7  222.36    7.00
   8   5   7  217.41    6.80
   8   5   7  231.28    5.91
   8   5   8  219.52    6.82
   8   5   8  220.62    6.99
   8   5   9  138.76    5.50
   8   5   9  142.55    5.70
   8   5  10  326.80    7.90
   8   5  10  335.93    8.50
   8   5  11   50.91    2.95
   8   5  11   52.25    3.36
   8   5  12  132.19    3.99
   8   5  12  134.53    4.72
   8   5  13   18.55    1.33
   8   5  13   19.15    1.59
   8   5  14   20.58    1.36
   8  -6  12   46.06    2.15
   8  -6  11  113.02    3.89
   8  -6  10   11.35    1.52
   8  -6   9   45.54    3.07
   8  -6   8  157.11    5.66
   8  -6   7   25.27    2.57
   8  -6   6  305.95    7.91
   8  -6   5   30.09    2.79
   8   6  -5   30.28    2.49
   8  -6   4  193.94    6.34
   8   6  -4  193.72    5.97
   8   6  -3    4.06    1.19
   8  -6   3    4.46    1.46
   8   6  -3    5.25    1.54
   8  -6   2   58.30    3.58
   8   6  -2   61.96    3.41
   8   6  -2   55.88    3.45
   8  -6   1   36.47    2.99
   8   6  -1   34.12    2.64
   8   6  -1   33.58    2.77
   8  -6   0   31.31    2.65
   8   6   0   32.12    2.63
   8   6   0   31.25    2.65
   8  -6  -1   42.46    3.00
   8   6   1   34.98    2.72
   8   6   1   38.92    2.95
   8   6   2   74.05    3.73
   8  -6  -2   76.90    3.89
   8   6   2   71.07    3.71
   8   6   2   75.74    4.10
   8  -6  -3    4.18    1.29
   8   6   3    1.83    1.30
   8   6   3    6.14    1.57
   8   6   3    4.45    1.35
   8   6   4  208.42    6.19
   8   6   4  195.81    6.08
   8  -6  -4  212.22    6.01
   8   6   4  215.70    6.76
   8   6   5   27.23    2.41
   8   6   5   26.05    2.45
   8  -6  -5   26.61    2.27
   8   6   5   30.83    2.70
   8   6   6  323.39    7.70
   8   6   6  322.73    7.77
   8   6   6  341.29    7.54
   8   6   7   27.05    2.54
   8   6   7   30.61    2.67
   8   6   7   27.64    2.07
   8   6   8  168.31    5.66
   8   6   8  162.29    5.52
   8   6   9   55.66    3.39
   8   6   9   51.60    3.18
   8   6  10   16.94    1.80
   8   6  10   15.50    1.77
   8   6  11  115.94    3.86
   8   6  11  111.58    3.76
   8   6  12   44.36    2.03
   8   6  12   44.60    2.02
   8  -7  10  142.16    3.94
   8  -7   9   60.43    2.95
   8  -7   8   95.11    3.94
   8  -7   7  124.80    4.53
   8  -7   6   33.32    2.48
   8  -7   5   88.49    3.90
   8   7  -5   87.36    3.59
   8  -7   4   69.83    3.47
   8   7  -4   68.68    3.31
   8  -7   3   72.71    3.58
   8   7  -3   67.48    3.33
   8  -7   2   83.22    3.74
   8   7  -2   86.96    3.56
   8   7  -2   87.64    3.87
   8  -7   1    7.21    1.41
   8   7  -1    5.96    1.22
   8  -7   1    5.78    1.06
   8   7  -1    6.45    1.41
   8  -7   0   45.16    2.74
   8   7   0   44.53    2.67
   8  -7   0   38.94    2.26
   8   7   0   43.89    2.89
   8  -7  -1    1.64    0.84
   8   7   1    3.25    1.11
   8   7   1    4.15    1.32
   8  -7  -2   82.17    3.50
   8   7   2   79.57    3.57
   8   7   2   81.23    3.89
   8   7   3   59.67    3.11
   8  -7  -3   59.87    2.96
   8   7   3   59.80    3.46
   8   7   4   70.09    3.38
   8  -7  -4   63.31    2.94
   8   7   5   83.89    3.71
   8   7   5   86.18    3.90
   8   7   6   29.14    2.32
   8   7   6   32.24    2.26
   8   7   7  120.63    4.11
   8   7   7  123.34    4.45
   8   7   7  131.72    3.86
   8   7   8   92.20    3.39
   8   7   8   89.93    3.85
   8   7   9   53.51    2.81
   8   7  10  145.41    3.97
   8  -8   7   24.23    1.70
   8  -8   6   73.59    2.90
   8  -8   5   49.79    2.43
   8  -8   4   37.55    1.99
   8  -8   4   36.47    2.15
   8   8  -3   62.06    2.79
   8  -8   3   61.92    2.52
   8  -8   3   61.13    2.72
   8   8  -2   46.90    2.50
   8  -8   2   42.69    2.09
   8  -8   2   45.29    2.36
   8   8  -1   46.23    2.53
   8  -8   1   42.54    2.04
   8  -8   1   44.14    2.29
   8   8   0    2.11    0.90
   8  -8   0    2.64    0.61
   8   8   0    3.03    0.88
   8  -8   0    1.07    0.63
   8   8   1   59.51    2.65
   8  -8  -1   57.94    2.45
   8   8   1   62.76    3.04
   8   8   2   54.93    2.58
   8  -8  -2   52.07    2.21
   8   8   2   59.35    3.01
   8   8   3   74.62    3.01
   8   8   3   80.23    3.49
   8   8   4   38.25    2.25
   8   8   4   40.61    2.55
   8   8   5   52.87    2.58
   8   8   5   55.22    2.68
   8   8   6   80.00    3.12
   8   8   6   81.41    2.81
   8   8   7   20.58    1.64
   8   9   0   74.47    2.55
   8   9   1   19.23    1.40
   9   0   0    0.29    1.43
   9   0  -1  150.33    5.39
   9   0   1  154.34    5.49
   9   0   1  142.68    5.29
   9   0  -2  212.55    6.26
   9   0   2  201.86    6.25
   9   0   3   15.69    1.71
   9   0   3   15.06    1.79
   9   0   3   10.52    1.92
   9   0  -3   16.00    1.98
   9   0   4  437.75    9.17
   9   0   4  453.38    8.04
   9   0  -4  450.01    8.75
   9   0   5  121.90    4.98
   9   0   5  123.20    4.26
   9   0  -5  124.22    4.60
   9   0   6  156.26    5.60
   9   0   6  158.84    4.80
   9   0  -6  154.88    5.01
   9   0   7    7.63    1.29
   9   0   7    8.91    1.67
   9   0   8   27.63    2.51
   9   0   8   26.50    2.06
   9   0   9    8.60    1.40
   9   0   9    6.35    1.47
   9   0  10    3.91    1.10
   9   0  10    2.05    1.08
   9   0  11    0.60    0.73
   9   0  12    9.29    1.13
   9  -1  12  134.42    3.99
   9  -1  11   60.79    3.14
   9  -1  10  316.38    7.58
   9  -1   9   28.90    2.53
   9  -1   8  174.95    5.87
   9  -1   7   44.34    3.06
   9  -1   6   73.63    3.90
   9   1  -6   71.68    3.45
   9  -1   6   68.41    3.40
   9  -1   5   23.93    2.39
   9  -1   5   22.19    2.10
   9   1  -5   27.16    2.30
   9  -1   4    1.66    0.86
   9  -1   4    1.22    1.04
   9   1  -4    0.39    1.02
   9  -1   3    1.56    1.05
   9  -1   3    2.67    1.36
   9   1  -3    4.43    1.27
   9  -1   3    2.33    1.34
   9  -1   2   46.20    3.14
   9   1  -2   51.17    3.13
   9  -1   2   51.32    3.27
   9  -1   1   20.46    2.28
   9   1  -1   16.30    1.98
   9  -1   1   17.55    2.05
   9  -1   0  175.12    6.00
   9  -1   0  176.47    5.76
   9   1   0  174.82    5.73
   9  -1  -1   15.56    1.96
   9  -1  -1   17.77    2.14
   9   1   1   17.52    2.07
   9   1   2   47.01    2.82
   9  -1  -2   48.49    3.08
   9   1   2   48.64    3.16
   9  -1  -2   46.95    3.11
   9   1   3    3.81    1.13
   9  -1  -3    3.19    1.29
   9   1   3    2.90    1.16
   9   1   4    1.55    0.97
   9  -1  -4    1.77    1.24
   9   1   5   30.29    2.57
   9   1   5   27.80    2.26
   9  -1  -5   33.81    2.50
   9   1   6   78.49    3.96
   9   1   6   84.65    3.76
   9  -1  -6   79.54    3.61
   9   1   7   33.53    2.70
   9   1   7   37.81    2.63
   9   1   8  181.19    5.89
   9   1   8  177.49    5.32
   9   1   9   19.15    2.03
   9   1   9   18.87    1.91
   9   1  10  312.42    7.02
   9   1  10  323.77    6.84
   9   1  11   57.69    2.70
   9   1  11   57.14    2.65
   9  -2  12   50.57    2.37
   9  -2  11   11.53    1.47
   9  -2  10    2.97    1.12
   9  -2   9   28.02    2.43
   9  -2   8   80.12    3.27
   9  -2   8   84.40    4.01
   9  -2   7   94.48    3.96
   9  -2   7   99.54    4.35
   9  -2   6  133.79    5.15
   9  -2   6  136.87    5.09
   9  -2   5  120.58    5.00
   9   2  -5  129.71    4.51
   9  -2   5  132.41    5.05
   9  -2   4  340.15    8.38
   9  -2   4  353.25    7.95
   9   2  -4  332.52    7.28
   9  -2   4  340.15    7.89
   9  -2   3   54.77    3.51
   9  -2   3   58.63    3.42
   9   2  -3   61.23    3.31
   9  -2   3   57.14    3.37
   9  -2   2   80.06    4.16
   9   2  -2   77.90    3.70
   9  -2   2   78.00    3.78
   9  -2   1   19.97    2.13
   9   2  -1   22.56    2.12
   9  -2   1   22.28    2.17
   9  -2   0   55.69    3.37
   9  -2   0   54.08    3.18
   9   2   0   54.27    3.17
   9  -2  -1   23.24    2.33
   9  -2  -1   25.23    2.18
   9   2   1   23.36    2.12
   9   2   2   70.25    3.47
   9  -2  -2   64.98    3.66
   9  -2  -2   67.17    3.44
   9   2   2   68.56    3.55
   9   2   3   69.76    3.47
   9   2   3   71.59    3.12
   9  -2  -3   65.13    3.61
   9   2   3   75.37    3.78
   9  -2  -3   72.86    3.57
   9   2   4  335.17    7.45
   9   2   4  344.72    7.95
   9  -2  -4  331.89    7.24
   9   2   5  117.66    4.56
   9  -2  -5  122.75    4.39
   9   2   6  124.06    4.62
   9   2   7  104.36    4.29
   9   2   8   91.34    3.99
   9   2   9   24.73    2.20
   9   2  10    3.26    1.18
   9   2  11    9.71    1.34
   9   2  12   56.79    2.34
   9  -3  11   97.75    3.31
   9  -3  10  114.18    4.01
   9  -3   9  122.82    4.41
   9  -3   9  121.99    3.57
   9  -3   8  105.16    4.18
   9  -3   8  102.85    3.79
   9  -3   7  143.81    4.88
   9  -3   7  154.20    4.78
   9  -3   7  149.21    5.09
   9  -3   6   20.91    2.07
   9  -3   6   23.86    2.01
   9  -3   6   20.35    2.26
   9  -3   5    5.39    1.27
   9  -3   5    3.69    1.14
   9  -3   5    6.39    1.43
   9  -3   4   16.53    1.97
   9  -3   4   19.20    1.88
   9   3  -4   16.88    1.67
   9  -3   4   18.30    1.90
   9  -3   3   25.02    2.41
   9  -3   3   25.28    2.10
   9   3  -3   26.97    2.09
   9  -3   2  142.14    5.22
   9  -3   2  138.70    4.63
   9   3  -2  141.90    4.57
   9  -3   1    1.69    1.06
   9   3  -1    1.59    0.87
   9  -3   1   -0.53    1.10
   9  -3   0  108.92    4.56
   9  -3   0  113.64    4.16
   9   3   0  106.07    4.04
   9   3   1    0.93    1.07
   9  -3  -1    1.49    1.23
   9  -3  -1    0.50    1.10
   9   3   1   -0.91    1.03
   9   3   2  127.81    4.27
   9  -3  -2  126.98    4.87
   9   3   2  131.81    4.55
   9  -3  -2  137.60    4.51
   9   3   2  132.35    4.63
   9   3   3   26.43    2.09
   9  -3  -3   21.77    2.15
   9   3   3   22.73    2.02
   9  -3  -3   22.52    1.93
   9   3   3   22.07    2.07
   9   3   4   16.32    1.73
   9   3   4   19.30    1.80
   9  -3  -4   18.90    1.74
   9   3   4   18.54    1.92
   9   3   5    9.79    1.35
   9   3   5    9.53    1.56
   9   3   5    8.27    1.33
   9   3   6   22.71    1.81
   9   3   6   25.25    2.09
   9   3   6   24.50    2.22
   9   3   7  139.76    4.85
   9   3   8  124.43    4.62
   9   3   9  128.39    4.61
   9   3  10  134.13    4.43
   9   3  11  107.03    3.50
   9  -4   9   33.50    1.82
   9  -4   9   34.86    2.05
   9  -4   8  136.13    4.20
   9  -4   8  131.70    4.09
   9  -4   7  111.97    4.24
   9  -4   7  106.37    3.20
   9  -4   7   99.54    3.66
   9  -4   6   45.49    2.94
   9  -4   6   43.67    2.18
   9  -4   5  126.65    4.76
   9  -4   5  121.35    3.69
   9  -4   4  109.32    4.43
   9  -4   4  108.08    3.57
   9  -4   3  232.88    6.37
   9  -4   3  226.65    5.14
   9  -4   2   35.98    2.69
   9  -4   2   40.71    2.28
   9   4  -2   34.94    2.12
   9  -4   1   40.28    2.77
   9   4  -1   41.69    2.35
   9  -4   1   41.29    2.28
   9  -4   0   18.64    1.93
   9  -4   0   13.91    1.43
   9   4   0   15.99    1.47
   9   4   1   40.45    2.42
   9  -4  -1   41.81    2.77
   9  -4  -1   40.65    2.25
   9   4   1   42.20    2.39
   9   4   2   35.71    2.34
   9  -4  -2   37.25    2.63
   9   4   2   39.82    2.29
   9  -4  -2   39.09    2.19
   9   4   3  225.41    5.57
   9  -4  -3  220.51    5.91
   9   4   3  224.44    5.29
   9   4   3  225.50    5.81
   9   4   4   93.11    3.64
   9   4   4   86.98    3.34
   9   4   4   93.05    3.83
   9   4   5  128.89    4.15
   9   4   5  120.20    3.87
   9   4   5  125.08    4.41
   9   4   6   42.32    2.40
   9   4   6   38.96    2.27
   9   4   6   37.59    2.57
   9   4   7  106.59    3.43
   9   4   7   97.75    3.36
   9   4   7  107.73    4.15
   9   4   8  131.26    4.56
   9   4   9   36.87    2.47
   9   4  10    2.49    0.76
   9  -5   8    5.39    0.94
   9  -5   7  160.63    4.54
   9  -5   6    6.08    1.28
   9  -5   5   30.05    2.21
   9  -5   4   10.45    1.55
   9  -5   3   12.47    1.56
   9  -5   2  142.60    4.63
   9  -5   1  121.16    4.26
   9  -5   0   96.72    3.81
   9   5   1  117.06    3.85
   9  -5  -1  122.35    4.23
   9   5   2  134.98    4.13
   9  -5  -2  141.42    4.45
   9   5   3   10.57    1.42
   9  -5  -3   10.51    1.39
   9   5   4   10.06    1.30
   9   5   5   27.83    1.97
   9   5   6    3.37    0.95
   9   5   6    5.50    1.04
   9   5   7  164.05    4.02
   9   5   7  166.12    4.65
   9   5   8    5.24    0.97
   9   5   9  208.49    4.36
   9  -6   6   17.33    1.48
   9  -6   5  213.08    4.93
   9  -6   4    9.94    1.29
   9  -6   3  163.43    4.42
   9  -6   2   24.15    1.82
   9  -6   1   68.69    2.90
   9  -6   0   -0.08    0.76
   9  -6  -1   70.83    2.86
   9  -6  -2   23.21    1.66
   9   6   3  153.95    4.06
   9   6   4    7.81    1.09
   9   6   5  220.74    4.72
  10   0   0    3.64    0.83
  10   0  -1    7.92    1.05
  10   0   1    6.86    1.02
  10   0  -2    0.19    0.60
  10   0   2    0.71    0.59
  10   0   3   18.78    1.53
  10   0   4   29.71    1.83
  10   0   5  179.81    4.24
  10   0   6   35.23    1.89
  10  -1   5   71.82    2.62
  10  -1   4   64.88    2.57
  10  -1   3  349.96    5.83
  10  -1   2   53.38    2.41
  10   1  -1  282.18    5.27
  10  -1   1  288.24    5.33
  10  -1   0   90.66    3.04
  10   1   0   89.98    3.08
  10  -1  -1  279.58    5.20
  10   1   1  275.79    5.29
  10   1   2   46.82    2.29
  10   1   3  358.29    6.00
  10   1   4   67.24    2.65
  10   1   5   64.64    2.54
  10  -2   3   54.86    2.15
  10  -2   2   26.68    1.56
  10  -2   1   18.71    1.35
  10  -2   0   12.90    1.18
  10   2   0   12.41    1.13
  10   2   1   19.12    1.37
  10   2   2   23.51    1.51
  10   2   3   52.29    2.17
   0   0   0    0.00    0.00


TITL AMD-R855_1 in P2(1)2(1)2(1)
REM P2(1)2(1)2(1) (#19 in standard setting)
CELL 1.54184   8.142147  11.395635  21.738574  90.0000  90.0000  90.0000
ZERR    4.00   0.000120   0.000195   0.000334   0.0000   0.0000   0.0000
LATT -1
SYMM -x+1/2,-y, z+1/2
SYMM -x, y+1/2,-z+1/2
SYMM  x+1/2,-y+1/2,-z
SFAC C H N Cl Cu
UNIT 84.00 124.00 4.00 4.00 4.00
REM  CrysAlisPro recorded range (K): Min=140.0; max=140.0; aver:140.0
TEMP -133
SIZE 0.08 0.32 0.52
TREF
HKLF 4
END
_computing_structure_solution     'SHELXT 2018/2 (Sheldrick, 2018)'
;
_shelx_hkl_checksum              83940
_olex2_submission_special_instructions 'No special instructions were received'
_oxdiff_exptl_absorpt_empirical_details 
;
Empirical correction (ABSPACK) includes:
- Absorption correction using spherical harmonics
- Frame scaling
- Detector area scaling
- B-factor correction
;
_oxdiff_exptl_absorpt_empirical_full_max 1.532
_oxdiff_exptl_absorpt_empirical_full_min 0.758
####################################################################### 
# 
# This file contains crystal structure data downloaded from the 
# Cambridge Structural Database (CSD) hosted by the Cambridge 
# Crystallographic Data Centre (CCDC).
# 
# Full information about CCDC data access policies and citation 
# guidelines are available at http://www.ccdc.cam.ac.uk/access/V1 
# 
# Audit and citation data items may have been added by the CCDC. 
# Please retain this information to preserve the provenance of 
# this file and to allow appropriate attribution of the data. 
# 
#######################################################################

data_amd-r855_2
_database_code_depnum_ccdc_archive 'CCDC 2193068'
loop_
_audit_author_name
_audit_author_address
'Farzaneh Fadaei Tirani'
;EPFL
Switzerland
;
_audit_update_record             
;
2022-07-27 deposited with the CCDC.	2024-07-24 downloaded from the CCDC.
;
_audit_creation_date             2022-07-27
_audit_creation_method           
;
Olex2 1.5
(compiled 2022.04.07 svn.rca3783a0 for OlexSys, GUI svn.r6498)
;
_shelx_SHELXL_version_number     2018/3
_audit_contact_author            'Farzaneh Fadaei Tirani'
_chemical_name_common            ?
_chemical_name_systematic        ?
_chemical_formula_moiety         'C21 H31 Cl Cu N'
_chemical_formula_sum            'C21 H31 Cl Cu N'
_chemical_formula_weight         396.46
_chemical_absolute_configuration rmad
_chemical_melting_point          ?
_chemical_oxdiff_formula         'C21 H31 Cl Cu N'
loop_
_atom_type_symbol
_atom_type_description
_atom_type_scat_dispersion_real
_atom_type_scat_dispersion_imag
_atom_type_scat_source
C C 0.0181 0.0091 'International Tables Vol C Tables 4.2.6.8 and 6.1.1.4'
H H 0.0000 0.0000 'International Tables Vol C Tables 4.2.6.8 and 6.1.1.4'
Cl Cl 0.3639 0.7018 'International Tables Vol C Tables 4.2.6.8 and 6.1.1.4'
Cu Cu -1.9646 0.5888 'International Tables Vol C Tables 4.2.6.8 and 6.1.1.4'
N N 0.0311 0.0180 'International Tables Vol C Tables 4.2.6.8 and 6.1.1.4'

_shelx_space_group_comment       
;
The symmetry employed for this shelxl refinement is uniquely defined
by the following loop, which should always be used as a source of
symmetry information in preference to the above space-group names.
They are only intended as comments.
;
_space_group_crystal_system      monoclinic
_space_group_IT_number           4
_space_group_name_H-M_alt        'P 1 21 1'
_space_group_name_Hall           'P 2yb'
loop_
_space_group_symop_operation_xyz
'x, y, z'
'-x, y+1/2, -z'

_cell_length_a                   9.6227(3)
_cell_length_b                   8.2304(3)
_cell_length_c                   12.9158(3)
_cell_angle_alpha                90
_cell_angle_beta                 98.352(2)
_cell_angle_gamma                90
_cell_volume                     1012.06(5)
_cell_formula_units_Z            2
_cell_measurement_reflns_used    6895
_cell_measurement_temperature    140.00(10)
_cell_measurement_theta_max      76.2390
_cell_measurement_theta_min      3.3950
_shelx_estimated_absorpt_T_max   0.899
_shelx_estimated_absorpt_T_min   0.266
_exptl_absorpt_coefficient_mu    2.725
_exptl_absorpt_correction_T_max  1.000
_exptl_absorpt_correction_T_min  0.403
_exptl_absorpt_correction_type   Gaussian
_exptl_absorpt_process_details   
;
CrysAlisPro 1.171.42.61a (Rigaku Oxford Diffraction, 2022)
Numerical absorption correction based on Gaussian integration over
a multifaceted crystal model.
Empirical absorption correction using spherical harmonics
as implemented in SCALE3 ABSPACK scaling algorithm
;
_exptl_absorpt_special_details   ?
_exptl_crystal_colour            colourless
_exptl_crystal_colour_primary    colourless
_exptl_crystal_density_diffrn    1.301
_exptl_crystal_density_meas      ?
_exptl_crystal_density_method    ?
_exptl_crystal_description       needle
_exptl_crystal_F_000             420
loop_
_exptl_crystal_face_index_h
_exptl_crystal_face_index_k
_exptl_crystal_face_index_l
_exptl_crystal_face_perp_dist
1 0 0 0.0251
-1 0 0 0.0100
0 0 1 0.0415
0 0 -1 0.0132
0 -1 0 0.2660
0 1 0 0.3952

_exptl_crystal_size_max          0.66
_exptl_crystal_size_mid          0.06
_exptl_crystal_size_min          0.04
loop_
_exptl_oxdiff_crystal_face_indexfrac_h
_exptl_oxdiff_crystal_face_indexfrac_k
_exptl_oxdiff_crystal_face_indexfrac_l
_exptl_oxdiff_crystal_face_x
_exptl_oxdiff_crystal_face_y
_exptl_oxdiff_crystal_face_z
1.0000 -0.0000 -0.0000 0.0028 0.1593 0.0281
-1.0000 0.0000 0.0000 -0.0028 -0.1593 -0.0281
0.0000 -0.0000 1.0000 -0.1178 0.0165 0.0195
-0.0000 0.0000 -1.0000 0.1178 -0.0165 -0.0195
0.0000 -1.0000 0.0000 0.0256 -0.0328 0.1826
-0.0000 1.0000 -0.0000 -0.0256 0.0328 -0.1826

_exptl_transmission_factor_max   ?
_exptl_transmission_factor_min   ?
_diffrn_reflns_av_R_equivalents  0.0330
_diffrn_reflns_av_unetI/netI     0.0354
_diffrn_reflns_Laue_measured_fraction_full 1.000
_diffrn_reflns_Laue_measured_fraction_max 0.991
_diffrn_reflns_limit_h_max       12
_diffrn_reflns_limit_h_min       -12
_diffrn_reflns_limit_k_max       8
_diffrn_reflns_limit_k_min       -10
_diffrn_reflns_limit_l_max       16
_diffrn_reflns_limit_l_min       -16
_diffrn_reflns_number            11385
_diffrn_reflns_point_group_measured_fraction_full 0.938
_diffrn_reflns_point_group_measured_fraction_max 0.922
_diffrn_reflns_theta_full        67.684
_diffrn_reflns_theta_max         76.457
_diffrn_reflns_theta_min         3.459
_diffrn_ambient_environment      N~2~
_diffrn_ambient_temperature      140.00(10)
_diffrn_detector                 'CCD plate'
_diffrn_detector_area_resol_mean 10.2665
_diffrn_detector_type            Atlas
_diffrn_measured_fraction_theta_full 1.000
_diffrn_measured_fraction_theta_max 0.991
_diffrn_measurement_details      
;
List of Runs (angles in degrees, time in seconds):

  # Type    Start    End  Width  t~exp~   \w     \q     \k     \f   Frames
#--------------------------------------------------------------------------
  1  \w    -50.00 -25.00   1.00    1.00    --  -43.01  17.00-148.00   25
  2  \w   -112.00   4.00   1.00    1.00    --  -43.01 -17.00  42.00  116
  3  \w     36.00  63.00   1.00    1.00    --   43.01  17.00-148.00   27
  4  \w     97.00 122.00   1.00    3.00    --  112.00  17.00-148.00   25
  5  \w     79.00 104.00   1.00    3.00    --  112.00 -17.00  42.00   25
  6  \w   -108.00 -15.00   1.00    1.00    --  -43.01 -57.00 -60.00   93
  7  \w    -82.00 -15.00   1.00    1.00    --  -43.01 -57.00-120.00   67
  8  \w   -114.00 -28.00   1.00    1.00    --  -43.01 -57.00-150.00   86
  9  \w     22.00  65.00   1.00    1.00    --   43.01  37.00-120.00   43
 10  \w     29.00  96.00   1.00    1.00    --   43.01-125.00  60.00   67
 11  \w      7.00  58.00   1.00    1.00    --   43.01 -99.00   0.00   51
 12  \w     83.00 112.00   1.00    3.00    --  112.00  61.00   0.00   29
 13  \w     41.00 140.00   1.00    3.00    --  112.00 -61.00  90.00   99
 14  \w    147.00 178.00   1.00    3.00    --  112.00  61.00-120.00   31
 15  \w     40.00 104.00   1.00    3.00    --  112.00-111.00 -30.00   64
 16  \w     84.00 110.00   1.00    3.00    --  112.00  61.00 -30.00   26
 17  \w    121.00 178.00   1.00    3.00    --  112.00  61.00 -30.00   57
 18  \w     84.00 109.00   1.00    3.00    --  112.00  61.00 -53.98   25
 19  \w    152.00 177.00   1.00    3.00    --  112.00  61.00 -53.98   25
 20  \w    117.00 170.00   1.00    3.00    --  112.00  45.00 -90.00   53
 21  \w     84.00 109.00   1.00    3.00    --  112.00  61.00 -90.00   25
 22  \w     87.00 112.00   1.00    3.00    --  112.00  45.00 -90.00   25
 23  \w     84.00 125.00   1.00    3.00    --  112.00  66.00  48.83   41
 24  \w     86.00 113.00   1.00    3.00    --  112.00  58.00 -77.30   27
 25  \w     84.00 110.00   1.00    3.00    --  112.00  58.00  -9.49   26
 26  \w     83.00 109.00   1.00    3.00    --  112.00  61.00  30.00   26
 27  \w    119.00 178.00   1.00    3.00    --  112.00  61.00  30.00   59
 28  \w     83.00 109.00   1.00    3.00    --  112.00  61.00 -60.00   26
 29  \w     78.00 118.00   1.00    3.00    --  112.00 -61.00 -90.00   40
 30  \w     88.00 148.00   1.00    3.00    --  112.00  45.00  30.00   60
 31  \w    127.00 154.00   1.00    3.00    --  112.00  30.00 -90.00   27
 32  \w     61.00 125.00   1.00    3.00    --  112.00 178.00   0.00   64
 33  \w     90.00 117.00   1.00    3.00    --  112.00  45.00-120.00   27
 34  \w     84.00 110.00   1.00    3.00    --  112.00  30.00   0.00   26
 35  \w     87.00 112.00   1.00    3.00    --  112.00  45.00   0.00   25
 36  \w     87.00 114.00   1.00    3.00    --  112.00  30.00 -90.00   27
 37  \w     39.00 106.00   1.00    3.00    --  112.00-111.00 -90.00   67
 38  \w     88.00 178.00   1.00    3.00    --  112.00  30.00 -60.00   90
 39  \w    102.00 127.00   1.00    3.00    --  112.00  30.00 -30.00   25
 40  \w    142.00 167.00   1.00    3.00    --  112.00  61.00   0.00   25
 41  \w     83.00 110.00   1.00    3.00    --  112.00  61.00-120.00   27
 42  \w     41.00  66.00   1.00    3.00    --  112.00-111.00-150.00   25
;
_diffrn_measurement_device       'four-circle diffractometer'
_diffrn_measurement_device_type  'SuperNova, Dual, Cu at home/near, Atlas'
_diffrn_measurement_method       '\w scans'
_diffrn_orient_matrix_type       
'CrysAlisPro convention (1999,Acta A55,543-557)'
_diffrn_orient_matrix_UB_11      0.0028014000
_diffrn_orient_matrix_UB_12      -0.0255556000
_diffrn_orient_matrix_UB_13      -0.1177898000
_diffrn_orient_matrix_UB_21      0.1593102000
_diffrn_orient_matrix_UB_22      0.0328099000
_diffrn_orient_matrix_UB_23      0.0164581000
_diffrn_orient_matrix_UB_31      0.0281350000
_diffrn_orient_matrix_UB_32      -0.1825855000
_diffrn_orient_matrix_UB_33      0.0194902000
_diffrn_radiation_monochromator  mirror
_diffrn_radiation_probe          x-ray
_diffrn_radiation_type           'Cu K\a'
_diffrn_radiation_wavelength     1.54184
_diffrn_source                   'micro-focus sealed X-ray tube'
_diffrn_source_type              'SuperNova (Cu) X-ray Source'
_reflns_Friedel_coverage         0.734
_reflns_Friedel_fraction_full    0.866
_reflns_Friedel_fraction_max     0.841
_reflns_number_gt                3671
_reflns_number_total             3906
_reflns_special_details          
;
 Reflections were merged by SHELXL according to the crystal
 class for the calculation of statistics and refinement.
 
 _reflns_Friedel_fraction is defined as the number of unique
 Friedel pairs measured divided by the number that would be
 possible theoretically, ignoring centric projections and
 systematic absences.
;
_reflns_threshold_expression     'I > 2\s(I)'
_computing_cell_refinement       'CrysAlisPro 1.171.42.61a (Rigaku OD, 2022)'
_computing_data_collection       'CrysAlisPro 1.171.42.61a (Rigaku OD, 2022)'
_computing_data_reduction        'CrysAlisPro 1.171.42.61a (Rigaku OD, 2022)'
_computing_molecular_graphics    'Olex2 1.5 (Dolomanov et al., 2009)'
_computing_publication_material  'Olex2 1.5 (Dolomanov et al., 2009)'
_computing_structure_refinement  'ShelXL 2018/3 (Sheldrick, 2015)'
_computing_structure_solution    'ShelXT 2018/2 (Sheldrick, 2015)'
_refine_diff_density_max         0.298
_refine_diff_density_min         -0.294
_refine_diff_density_rms         0.044
_refine_ls_abs_structure_details 
;
 Flack x determined using 1464 quotients [(I+)-(I-)]/[(I+)+(I-)]
 (Parsons, Flack and Wagner, Acta Cryst. B69 (2013) 249-259).
;
_refine_ls_abs_structure_Flack   -0.028(16)
_refine_ls_extinction_coef       .
_refine_ls_extinction_method     none
_refine_ls_goodness_of_fit_ref   1.046
_refine_ls_hydrogen_treatment    constr
_refine_ls_matrix_type           full
_refine_ls_number_parameters     221
_refine_ls_number_reflns         3906
_refine_ls_number_restraints     1
_refine_ls_R_factor_all          0.0343
_refine_ls_R_factor_gt           0.0310
_refine_ls_restrained_S_all      1.046
_refine_ls_shift/su_max          0.001
_refine_ls_shift/su_mean         0.000
_refine_ls_structure_factor_coef Fsqd
_refine_ls_weighting_details     
'w=1/[\s^2^(Fo^2^)+(0.0363P)^2^+0.2887P] where P=(Fo^2^+2Fc^2^)/3'
_refine_ls_weighting_scheme      calc
_refine_ls_wR_factor_gt          0.0756
_refine_ls_wR_factor_ref         0.0777
_refine_special_details          ?
_olex2_refinement_description    
;
1. Fixed Uiso
 At 1.2 times of:
  All C(H) groups, All C(H,H) groups
 At 1.5 times of:
  All C(H,H,H) groups
2.a Ternary CH refined with riding coordinates:
 C5(H5), C6(H6)
2.b Secondary CH2 refined with riding coordinates:
 C3(H3A,H3B), C7(H7A,H7B), C8(H8A,H8B), C9(H9A,H9B), C10(H10A,H10B), C11(H11A,
 H11B)
2.c Aromatic/amide H refined with riding coordinates:
 C14(H14), C15(H15), C16(H16), C17(H17), C18(H18)
2.d Idealised Me refined as rotating group:
 C12(H12A,H12B,H12C), C19(H19A,H19B,H19C), C20(H20A,H20B,H20C), C21(H21A,H21B,
 H21C)
;
_atom_sites_solution_hydrogens   geom
_atom_sites_solution_primary     dual
_atom_sites_solution_secondary   difmap
loop_
_atom_site_label
_atom_site_type_symbol
_atom_site_fract_x
_atom_site_fract_y
_atom_site_fract_z
_atom_site_U_iso_or_equiv
_atom_site_adp_type
_atom_site_occupancy
_atom_site_site_symmetry_order
_atom_site_calc_flag
_atom_site_refinement_flags_posn
_atom_site_refinement_flags_adp
_atom_site_refinement_flags_occupancy
_atom_site_disorder_assembly
_atom_site_disorder_group
Cu1 Cu 0.40793(5) 0.69425(6) 0.81369(4) 0.02803(13) Uani 1 1 d . . . . .
Cl1 Cl 0.55455(9) 0.88636(11) 0.82679(7) 0.0365(2) Uani 1 1 d . . . . .
N1 N 0.3209(3) 0.3637(4) 0.8025(2) 0.0251(6) Uani 1 1 d . . . . .
C1 C 0.2852(3) 0.5144(5) 0.8114(2) 0.0268(7) Uani 1 1 d . . . . .
C2 C 0.1326(3) 0.5228(5) 0.8302(3) 0.0307(8) Uani 1 1 d . . . . .
C3 C 0.0799(4) 0.3468(5) 0.8126(3) 0.0363(9) Uani 1 1 d . . . . .
H3A H 0.024926 0.314295 0.868312 0.044 Uiso 1 1 calc R U . . .
H3B H 0.019042 0.337163 0.744176 0.044 Uiso 1 1 calc R U . . .
C4 C 0.2101(4) 0.2373(4) 0.8151(3) 0.0294(8) Uani 1 1 d . . . . .
C5 C 0.4691(3) 0.3103(5) 0.7961(2) 0.0268(7) Uani 1 1 d . . . . .
H5 H 0.468675 0.189078 0.791045 0.032 Uiso 1 1 calc R U . . .
C6 C 0.5206(3) 0.3767(4) 0.6973(2) 0.0250(6) Uani 1 1 d . . . . .
H6 H 0.507048 0.497189 0.696062 0.030 Uiso 1 1 calc R U . . .
C7 C 0.6770(4) 0.3424(6) 0.6979(3) 0.0410(10) Uani 1 1 d . . . . .
H7A H 0.693732 0.223795 0.703483 0.049 Uiso 1 1 calc R U . . .
H7B H 0.731819 0.394822 0.759711 0.049 Uiso 1 1 calc R U . . .
C8 C 0.7273(4) 0.4061(6) 0.5984(3) 0.0449(10) Uani 1 1 d . . . . .
H8A H 0.716491 0.525720 0.595294 0.054 Uiso 1 1 calc R U . . .
H8B H 0.828281 0.380725 0.600732 0.054 Uiso 1 1 calc R U . . .
C9 C 0.6454(4) 0.3317(5) 0.5010(3) 0.0339(8) Uani 1 1 d . . . . .
H9A H 0.663448 0.213268 0.500368 0.041 Uiso 1 1 calc R U . . .
H9B H 0.677209 0.379615 0.438132 0.041 Uiso 1 1 calc R U . . .
C10 C 0.4883(4) 0.3620(6) 0.4977(3) 0.0369(9) Uani 1 1 d . . . . .
H10A H 0.436149 0.302962 0.437412 0.044 Uiso 1 1 calc R U . . .
H10B H 0.468996 0.479418 0.487157 0.044 Uiso 1 1 calc R U . . .
C11 C 0.4360(3) 0.3066(5) 0.5982(3) 0.0291(7) Uani 1 1 d . . . . .
H11A H 0.336483 0.339194 0.595336 0.035 Uiso 1 1 calc R U . . .
H11B H 0.440112 0.186475 0.601947 0.035 Uiso 1 1 calc R U . . .
C12 C 0.5624(4) 0.3562(5) 0.8978(3) 0.0351(8) Uani 1 1 d . . . . .
H12A H 0.580458 0.473394 0.898554 0.053 Uiso 1 1 calc R U . . .
H12B H 0.651678 0.297360 0.902638 0.053 Uiso 1 1 calc R U . . .
H12C H 0.515009 0.327231 0.957424 0.053 Uiso 1 1 calc R U . . .
C13 C 0.0498(3) 0.6407(4) 0.7536(3) 0.0291(7) Uani 1 1 d . . . . .
C14 C 0.0798(3) 0.6499(5) 0.6507(3) 0.0370(9) Uani 1 1 d . . . . .
H14 H 0.153187 0.585083 0.630710 0.044 Uiso 1 1 calc R U . . .
C15 C 0.0046(4) 0.7517(6) 0.5776(3) 0.0439(11) Uani 1 1 d . . . . .
H15 H 0.026970 0.756418 0.508376 0.053 Uiso 1 1 calc R U . . .
C16 C -0.1029(4) 0.8465(6) 0.6051(4) 0.0442(10) Uani 1 1 d . . . . .
H16 H -0.153575 0.917738 0.555338 0.053 Uiso 1 1 calc R U . . .
C17 C -0.1360(4) 0.8370(6) 0.7050(4) 0.0434(10) Uani 1 1 d . . . . .
H17 H -0.211329 0.899749 0.723822 0.052 Uiso 1 1 calc R U . . .
C18 C -0.0590(4) 0.7349(5) 0.7789(3) 0.0354(9) Uani 1 1 d . . . . .
H18 H -0.082076 0.730544 0.847946 0.042 Uiso 1 1 calc R U . . .
C19 C 0.1364(4) 0.5785(6) 0.9448(3) 0.0396(9) Uani 1 1 d . . . . .
H19A H 0.203470 0.511541 0.990677 0.059 Uiso 1 1 calc R U . . .
H19B H 0.042659 0.566706 0.965192 0.059 Uiso 1 1 calc R U . . .
H19C H 0.165309 0.692662 0.951329 0.059 Uiso 1 1 calc R U . . .
C20 C 0.2507(4) 0.1505(5) 0.9197(3) 0.0372(9) Uani 1 1 d . . . . .
H20A H 0.338678 0.090906 0.918693 0.056 Uiso 1 1 calc R U . . .
H20B H 0.176193 0.074202 0.931006 0.056 Uiso 1 1 calc R U . . .
H20C H 0.263278 0.230678 0.976339 0.056 Uiso 1 1 calc R U . . .
C21 C 0.1931(4) 0.1151(5) 0.7261(3) 0.0368(8) Uani 1 1 d . . . . .
H21A H 0.175477 0.172824 0.659080 0.055 Uiso 1 1 calc R U . . .
H21B H 0.113725 0.043190 0.732749 0.055 Uiso 1 1 calc R U . . .
H21C H 0.279099 0.050488 0.728952 0.055 Uiso 1 1 calc R U . . .

loop_
_atom_site_aniso_label
_atom_site_aniso_U_11
_atom_site_aniso_U_22
_atom_site_aniso_U_33
_atom_site_aniso_U_23
_atom_site_aniso_U_13
_atom_site_aniso_U_12
Cu1 0.0263(2) 0.0258(3) 0.0321(2) -0.0019(2) 0.00448(15) -0.0003(2)
Cl1 0.0372(4) 0.0273(5) 0.0466(5) -0.0019(4) 0.0119(3) -0.0056(4)
N1 0.0225(12) 0.0289(17) 0.0236(12) 0.0003(11) 0.0022(9) -0.0019(12)
C1 0.0243(15) 0.032(2) 0.0234(14) 0.0011(13) 0.0011(12) 0.0003(13)
C2 0.0258(16) 0.038(2) 0.0283(16) 0.0004(14) 0.0055(12) 0.0007(14)
C3 0.0247(16) 0.041(2) 0.0431(19) 0.0054(17) 0.0046(14) -0.0048(15)
C4 0.0289(16) 0.029(2) 0.0306(16) 0.0042(13) 0.0048(12) -0.0043(13)
C5 0.0223(15) 0.0284(19) 0.0292(16) 0.0013(13) 0.0014(12) 0.0016(13)
C6 0.0237(14) 0.0217(17) 0.0299(14) -0.0012(13) 0.0048(11) -0.0006(13)
C7 0.0231(16) 0.063(3) 0.0367(18) -0.0064(18) 0.0032(13) -0.0013(16)
C8 0.0291(17) 0.061(3) 0.047(2) -0.006(2) 0.0135(15) -0.0122(18)
C9 0.0336(18) 0.035(2) 0.0347(17) 0.0014(15) 0.0113(14) -0.0022(15)
C10 0.0328(17) 0.047(3) 0.0317(16) 0.0072(16) 0.0065(13) 0.0016(17)
C11 0.0260(16) 0.034(2) 0.0276(15) 0.0011(13) 0.0031(12) -0.0013(14)
C12 0.0270(16) 0.048(3) 0.0284(16) -0.0003(15) -0.0033(12) 0.0027(16)
C13 0.0213(14) 0.034(2) 0.0310(16) -0.0004(13) 0.0022(12) -0.0039(13)
C14 0.0261(15) 0.052(3) 0.0335(17) -0.0003(15) 0.0054(13) 0.0020(15)
C15 0.0302(18) 0.066(3) 0.0340(18) 0.0094(17) -0.0002(14) -0.0059(17)
C16 0.0289(17) 0.048(3) 0.052(2) 0.015(2) -0.0062(15) -0.0059(17)
C17 0.0245(16) 0.040(2) 0.065(3) 0.004(2) 0.0043(16) 0.0043(15)
C18 0.0280(16) 0.040(3) 0.0394(18) 0.0024(15) 0.0090(13) 0.0023(14)
C19 0.0365(18) 0.054(3) 0.0290(17) 0.0000(17) 0.0065(14) 0.0071(18)
C20 0.0392(18) 0.039(3) 0.0346(17) 0.0103(14) 0.0090(14) -0.0005(15)
C21 0.0375(18) 0.037(2) 0.0356(18) -0.0017(15) 0.0026(14) -0.0139(16)

_geom_special_details            
;
 All esds (except the esd in the dihedral angle between two l.s. planes)
 are estimated using the full covariance matrix.  The cell esds are taken
 into account individually in the estimation of esds in distances, angles
 and torsion angles; correlations between esds in cell parameters are only
 used when they are defined by crystal symmetry.  An approximate (isotropic)
 treatment of cell esds is used for estimating esds involving l.s. planes.
;
loop_
_geom_bond_atom_site_label_1
_geom_bond_atom_site_label_2
_geom_bond_distance
_geom_bond_site_symmetry_2
_geom_bond_publ_flag
Cu1 Cl1 2.1095(10) . ?
Cu1 C1 1.891(4) . ?
N1 C1 1.296(5) . ?
N1 C4 1.515(4) . ?
N1 C5 1.507(4) . ?
C1 C2 1.524(4) . ?
C2 C3 1.540(6) . ?
C2 C13 1.525(5) . ?
C2 C19 1.546(5) . ?
C3 H3A 0.9900 . ?
C3 H3B 0.9900 . ?
C3 C4 1.539(5) . ?
C4 C20 1.528(5) . ?
C4 C21 1.518(5) . ?
C5 H5 1.0000 . ?
C5 C6 1.535(4) . ?
C5 C12 1.526(4) . ?
C6 H6 1.0000 . ?
C6 C7 1.530(4) . ?
C6 C11 1.527(4) . ?
C7 H7A 0.9900 . ?
C7 H7B 0.9900 . ?
C7 C8 1.530(5) . ?
C8 H8A 0.9900 . ?
C8 H8B 0.9900 . ?
C8 C9 1.513(5) . ?
C9 H9A 0.9900 . ?
C9 H9B 0.9900 . ?
C9 C10 1.527(5) . ?
C10 H10A 0.9900 . ?
C10 H10B 0.9900 . ?
C10 C11 1.529(5) . ?
C11 H11A 0.9900 . ?
C11 H11B 0.9900 . ?
C12 H12A 0.9800 . ?
C12 H12B 0.9800 . ?
C12 H12C 0.9800 . ?
C13 C14 1.403(5) . ?
C13 C18 1.379(5) . ?
C14 H14 0.9500 . ?
C14 C15 1.385(6) . ?
C15 H15 0.9500 . ?
C15 C16 1.383(7) . ?
C16 H16 0.9500 . ?
C16 C17 1.375(7) . ?
C17 H17 0.9500 . ?
C17 C18 1.401(6) . ?
C18 H18 0.9500 . ?
C19 H19A 0.9800 . ?
C19 H19B 0.9800 . ?
C19 H19C 0.9800 . ?
C20 H20A 0.9800 . ?
C20 H20B 0.9800 . ?
C20 H20C 0.9800 . ?
C21 H21A 0.9800 . ?
C21 H21B 0.9800 . ?
C21 H21C 0.9800 . ?

loop_
_geom_angle_atom_site_label_1
_geom_angle_atom_site_label_2
_geom_angle_atom_site_label_3
_geom_angle
_geom_angle_site_symmetry_1
_geom_angle_site_symmetry_3
_geom_angle_publ_flag
C1 Cu1 Cl1 175.41(11) . . ?
C1 N1 C4 116.6(3) . . ?
C1 N1 C5 123.3(3) . . ?
C5 N1 C4 119.5(3) . . ?
N1 C1 Cu1 125.3(2) . . ?
N1 C1 C2 109.3(3) . . ?
C2 C1 Cu1 125.2(3) . . ?
C1 C2 C3 103.8(3) . . ?
C1 C2 C13 110.5(3) . . ?
C1 C2 C19 106.1(3) . . ?
C3 C2 C19 112.4(3) . . ?
C13 C2 C3 111.9(3) . . ?
C13 C2 C19 111.7(3) . . ?
C2 C3 H3A 110.3 . . ?
C2 C3 H3B 110.3 . . ?
H3A C3 H3B 108.5 . . ?
C4 C3 C2 107.3(3) . . ?
C4 C3 H3A 110.3 . . ?
C4 C3 H3B 110.3 . . ?
N1 C4 C3 100.3(3) . . ?
N1 C4 C20 108.8(3) . . ?
N1 C4 C21 112.0(3) . . ?
C20 C4 C3 113.3(3) . . ?
C21 C4 C3 112.0(3) . . ?
C21 C4 C20 110.2(3) . . ?
N1 C5 H5 107.4 . . ?
N1 C5 C6 111.3(3) . . ?
N1 C5 C12 108.9(3) . . ?
C6 C5 H5 107.4 . . ?
C12 C5 H5 107.4 . . ?
C12 C5 C6 114.0(3) . . ?
C5 C6 H6 108.0 . . ?
C7 C6 C5 111.5(3) . . ?
C7 C6 H6 108.0 . . ?
C11 C6 C5 111.4(3) . . ?
C11 C6 H6 108.0 . . ?
C11 C6 C7 109.8(3) . . ?
C6 C7 H7A 109.4 . . ?
C6 C7 H7B 109.4 . . ?
C6 C7 C8 111.3(3) . . ?
H7A C7 H7B 108.0 . . ?
C8 C7 H7A 109.4 . . ?
C8 C7 H7B 109.4 . . ?
C7 C8 H8A 109.3 . . ?
C7 C8 H8B 109.3 . . ?
H8A C8 H8B 107.9 . . ?
C9 C8 C7 111.7(3) . . ?
C9 C8 H8A 109.3 . . ?
C9 C8 H8B 109.3 . . ?
C8 C9 H9A 109.5 . . ?
C8 C9 H9B 109.5 . . ?
C8 C9 C10 110.5(3) . . ?
H9A C9 H9B 108.1 . . ?
C10 C9 H9A 109.5 . . ?
C10 C9 H9B 109.5 . . ?
C9 C10 H10A 109.2 . . ?
C9 C10 H10B 109.2 . . ?
C9 C10 C11 112.0(3) . . ?
H10A C10 H10B 107.9 . . ?
C11 C10 H10A 109.2 . . ?
C11 C10 H10B 109.2 . . ?
C6 C11 C10 113.4(3) . . ?
C6 C11 H11A 108.9 . . ?
C6 C11 H11B 108.9 . . ?
C10 C11 H11A 108.9 . . ?
C10 C11 H11B 108.9 . . ?
H11A C11 H11B 107.7 . . ?
C5 C12 H12A 109.5 . . ?
C5 C12 H12B 109.5 . . ?
C5 C12 H12C 109.5 . . ?
H12A C12 H12B 109.5 . . ?
H12A C12 H12C 109.5 . . ?
H12B C12 H12C 109.5 . . ?
C14 C13 C2 119.2(3) . . ?
C18 C13 C2 123.2(3) . . ?
C18 C13 C14 117.5(3) . . ?
C13 C14 H14 119.4 . . ?
C15 C14 C13 121.3(4) . . ?
C15 C14 H14 119.4 . . ?
C14 C15 H15 119.9 . . ?
C16 C15 C14 120.2(4) . . ?
C16 C15 H15 119.9 . . ?
C15 C16 H16 120.2 . . ?
C17 C16 C15 119.5(4) . . ?
C17 C16 H16 120.2 . . ?
C16 C17 H17 119.9 . . ?
C16 C17 C18 120.2(4) . . ?
C18 C17 H17 119.9 . . ?
C13 C18 C17 121.3(4) . . ?
C13 C18 H18 119.3 . . ?
C17 C18 H18 119.3 . . ?
C2 C19 H19A 109.5 . . ?
C2 C19 H19B 109.5 . . ?
C2 C19 H19C 109.5 . . ?
H19A C19 H19B 109.5 . . ?
H19A C19 H19C 109.5 . . ?
H19B C19 H19C 109.5 . . ?
C4 C20 H20A 109.5 . . ?
C4 C20 H20B 109.5 . . ?
C4 C20 H20C 109.5 . . ?
H20A C20 H20B 109.5 . . ?
H20A C20 H20C 109.5 . . ?
H20B C20 H20C 109.5 . . ?
C4 C21 H21A 109.5 . . ?
C4 C21 H21B 109.5 . . ?
C4 C21 H21C 109.5 . . ?
H21A C21 H21B 109.5 . . ?
H21A C21 H21C 109.5 . . ?
H21B C21 H21C 109.5 . . ?

loop_
_geom_torsion_atom_site_label_1
_geom_torsion_atom_site_label_2
_geom_torsion_atom_site_label_3
_geom_torsion_atom_site_label_4
_geom_torsion
_geom_torsion_site_symmetry_1
_geom_torsion_site_symmetry_2
_geom_torsion_site_symmetry_3
_geom_torsion_site_symmetry_4
_geom_torsion_publ_flag
Cu1 C1 C2 C3 176.5(2) . . . . ?
Cu1 C1 C2 C13 56.4(4) . . . . ?
Cu1 C1 C2 C19 -64.8(4) . . . . ?
N1 C1 C2 C3 -8.8(3) . . . . ?
N1 C1 C2 C13 -128.9(3) . . . . ?
N1 C1 C2 C19 109.9(3) . . . . ?
N1 C5 C6 C7 172.3(3) . . . . ?
N1 C5 C6 C11 -64.7(4) . . . . ?
C1 N1 C4 C3 11.1(4) . . . . ?
C1 N1 C4 C20 -108.0(3) . . . . ?
C1 N1 C4 C21 130.0(3) . . . . ?
C1 N1 C5 C6 -63.7(4) . . . . ?
C1 N1 C5 C12 62.9(4) . . . . ?
C1 C2 C3 C4 15.4(4) . . . . ?
C1 C2 C13 C14 36.7(5) . . . . ?
C1 C2 C13 C18 -146.4(3) . . . . ?
C2 C3 C4 N1 -15.6(3) . . . . ?
C2 C3 C4 C20 100.2(3) . . . . ?
C2 C3 C4 C21 -134.5(3) . . . . ?
C2 C13 C14 C15 178.1(4) . . . . ?
C2 C13 C18 C17 -177.4(4) . . . . ?
C3 C2 C13 C14 -78.4(4) . . . . ?
C3 C2 C13 C18 98.5(4) . . . . ?
C4 N1 C1 Cu1 173.1(2) . . . . ?
C4 N1 C1 C2 -1.6(4) . . . . ?
C4 N1 C5 C6 125.6(3) . . . . ?
C4 N1 C5 C12 -107.9(3) . . . . ?
C5 N1 C1 Cu1 2.1(4) . . . . ?
C5 N1 C1 C2 -172.6(3) . . . . ?
C5 N1 C4 C3 -177.6(3) . . . . ?
C5 N1 C4 C20 63.4(4) . . . . ?
C5 N1 C4 C21 -58.7(4) . . . . ?
C5 C6 C7 C8 179.0(3) . . . . ?
C5 C6 C11 C10 -176.9(3) . . . . ?
C6 C7 C8 C9 -58.2(5) . . . . ?
C7 C6 C11 C10 -52.9(4) . . . . ?
C7 C8 C9 C10 56.3(5) . . . . ?
C8 C9 C10 C11 -53.2(5) . . . . ?
C9 C10 C11 C6 52.7(5) . . . . ?
C11 C6 C7 C8 55.1(5) . . . . ?
C12 C5 C6 C7 48.6(4) . . . . ?
C12 C5 C6 C11 171.6(3) . . . . ?
C13 C2 C3 C4 134.6(3) . . . . ?
C13 C14 C15 C16 -0.3(6) . . . . ?
C14 C13 C18 C17 -0.4(6) . . . . ?
C14 C15 C16 C17 -1.0(6) . . . . ?
C15 C16 C17 C18 1.6(7) . . . . ?
C16 C17 C18 C13 -0.8(6) . . . . ?
C18 C13 C14 C15 1.0(6) . . . . ?
C19 C2 C3 C4 -98.8(3) . . . . ?
C19 C2 C13 C14 154.5(3) . . . . ?
C19 C2 C13 C18 -28.6(5) . . . . ?

_shelx_res_file                  
;
TITL amd-r855_2.res in P2(1)
    amd-r855_2.res
    created by SHELXL-2018/3 at 13:41:22 on 27-Jul-2022
CELL 1.54184 9.622667 8.230384 12.915788 90 98.3521 90
ZERR 2 0.000255 0.000263 0.000327 0 0.0024 0
LATT -1
SYMM -X,0.5+Y,-Z
SFAC C H Cl Cu N
UNIT 42 62 2 2 2

L.S. 20
PLAN  5
SIZE 0.04 0.06 0.66
TEMP -133.15
CONF
wpdb -2
MORE -1
BOND $H
fmap 2
acta
REM <olex2.extras>
REM <HklSrc "%.\\AMD-R855_2.hkl">
REM </olex2.extras>

WGHT    0.036300    0.288700
FVAR       0.98587
CU1   4    0.407934    0.694250    0.813693    11.00000    0.02632    0.02578 =
         0.03205   -0.00194    0.00448   -0.00028
CL1   3    0.554554    0.886363    0.826792    11.00000    0.03722    0.02735 =
         0.04658   -0.00190    0.01185   -0.00556
N1    5    0.320857    0.363743    0.802496    11.00000    0.02245    0.02887 =
         0.02358    0.00033    0.00220   -0.00190
C1    1    0.285223    0.514405    0.811419    11.00000    0.02431    0.03203 =
         0.02344    0.00108    0.00115    0.00025
C2    1    0.132629    0.522753    0.830168    11.00000    0.02582    0.03846 =
         0.02832    0.00035    0.00552    0.00069
C3    1    0.079931    0.346779    0.812598    11.00000    0.02474    0.04082 =
         0.04310    0.00539    0.00459   -0.00478
AFIX  23
H3A   2    0.024926    0.314295    0.868312    11.00000   -1.20000
H3B   2    0.019042    0.337163    0.744176    11.00000   -1.20000
AFIX   0
C4    1    0.210108    0.237340    0.815087    11.00000    0.02891    0.02887 =
         0.03064    0.00419    0.00484   -0.00431
C5    1    0.469135    0.310321    0.796119    11.00000    0.02227    0.02839 =
         0.02916    0.00130    0.00137    0.00160
AFIX  13
H5    2    0.468675    0.189078    0.791045    11.00000   -1.20000
AFIX   0
C6    1    0.520602    0.376704    0.697297    11.00000    0.02374    0.02170 =
         0.02991   -0.00118    0.00481   -0.00056
AFIX  13
H6    2    0.507048    0.497189    0.696062    11.00000   -1.20000
AFIX   0
C7    1    0.677013    0.342366    0.697870    11.00000    0.02308    0.06273 =
         0.03671   -0.00636    0.00318   -0.00126
AFIX  23
H7A   2    0.693732    0.223795    0.703483    11.00000   -1.20000
H7B   2    0.731819    0.394822    0.759711    11.00000   -1.20000
AFIX   0
C8    1    0.727306    0.406123    0.598362    11.00000    0.02907    0.06064 =
         0.04733   -0.00614    0.01351   -0.01223
AFIX  23
H8A   2    0.716491    0.525720    0.595294    11.00000   -1.20000
H8B   2    0.828281    0.380725    0.600732    11.00000   -1.20000
AFIX   0
C9    1    0.645428    0.331667    0.500972    11.00000    0.03359    0.03532 =
         0.03466    0.00143    0.01129   -0.00225
AFIX  23
H9A   2    0.663448    0.213268    0.500368    11.00000   -1.20000
H9B   2    0.677209    0.379615    0.438132    11.00000   -1.20000
AFIX   0
C10   1    0.488339    0.361971    0.497662    11.00000    0.03282    0.04670 =
         0.03165    0.00717    0.00651    0.00156
AFIX  23
H10A  2    0.436149    0.302962    0.437412    11.00000   -1.20000
H10B  2    0.468996    0.479418    0.487157    11.00000   -1.20000
AFIX   0
C11   1    0.435989    0.306554    0.598189    11.00000    0.02604    0.03357 =
         0.02761    0.00109    0.00315   -0.00126
AFIX  23
H11A  2    0.336483    0.339194    0.595336    11.00000   -1.20000
H11B  2    0.440112    0.186475    0.601947    11.00000   -1.20000
AFIX   0
C12   1    0.562418    0.356181    0.897782    11.00000    0.02705    0.04761 =
         0.02843   -0.00025   -0.00327    0.00274
AFIX 137
H12A  2    0.580458    0.473394    0.898554    11.00000   -1.50000
H12B  2    0.651678    0.297360    0.902638    11.00000   -1.50000
H12C  2    0.515009    0.327231    0.957424    11.00000   -1.50000
AFIX   0
C13   1    0.049766    0.640723    0.753618    11.00000    0.02127    0.03441 =
         0.03101   -0.00035    0.00218   -0.00395
C14   1    0.079824    0.649932    0.650663    11.00000    0.02611    0.05158 =
         0.03351   -0.00026    0.00537    0.00204
AFIX  43
H14   2    0.153187    0.585083    0.630710    11.00000   -1.20000
AFIX   0
C15   1    0.004623    0.751714    0.577580    11.00000    0.03024    0.06600 =
         0.03395    0.00936   -0.00018   -0.00588
AFIX  43
H15   2    0.026970    0.756418    0.508376    11.00000   -1.20000
AFIX   0
C16   1   -0.102943    0.846546    0.605079    11.00000    0.02893    0.04818 =
         0.05189    0.01461   -0.00618   -0.00594
AFIX  43
H16   2   -0.153575    0.917738    0.555338    11.00000   -1.20000
AFIX   0
C17   1   -0.136031    0.836993    0.704951    11.00000    0.02454    0.04003 =
         0.06510    0.00389    0.00430    0.00433
AFIX  43
H17   2   -0.211329    0.899749    0.723822    11.00000   -1.20000
AFIX   0
C18   1   -0.058974    0.734942    0.778946    11.00000    0.02796    0.03990 =
         0.03943    0.00238    0.00896    0.00225
AFIX  43
H18   2   -0.082076    0.730544    0.847946    11.00000   -1.20000
AFIX   0
C19   1    0.136358    0.578519    0.944836    11.00000    0.03651    0.05373 =
         0.02905   -0.00003    0.00654    0.00710
AFIX 137
H19A  2    0.203470    0.511541    0.990677    11.00000   -1.50000
H19B  2    0.042659    0.566706    0.965192    11.00000   -1.50000
H19C  2    0.165309    0.692662    0.951329    11.00000   -1.50000
AFIX   0
C20   1    0.250703    0.150497    0.919655    11.00000    0.03920    0.03890 =
         0.03455    0.01026    0.00897   -0.00052
AFIX 137
H20A  2    0.338678    0.090906    0.918693    11.00000   -1.50000
H20B  2    0.176193    0.074202    0.931006    11.00000   -1.50000
H20C  2    0.263278    0.230678    0.976339    11.00000   -1.50000
AFIX   0
C21   1    0.193094    0.115127    0.726077    11.00000    0.03753    0.03651 =
         0.03560   -0.00171    0.00264   -0.01387
AFIX 137
H21A  2    0.175477    0.172824    0.659080    11.00000   -1.50000
H21B  2    0.113725    0.043190    0.732749    11.00000   -1.50000
H21C  2    0.279099    0.050488    0.728952    11.00000   -1.50000
AFIX   0
HKLF 4


REM  amd-r855_2.res in P2(1)
REM wR2 = 0.0777, GooF = S = 1.046, Restrained GooF = 1.046 for all data
REM R1 = 0.0310 for 3671 Fo > 4sig(Fo) and 0.0343 for all 3906 data
REM 221 parameters refined using 1 restraints

END

WGHT      0.0363      0.2884

REM Highest difference peak  0.298,  deepest hole -0.294,  1-sigma level  0.044
Q1    1   0.2946  0.6840  0.7969  11.00000  0.05    0.30
Q2    1   0.3252  0.6907  0.7463  11.00000  0.05    0.27
Q3    1   0.4841  0.6972  0.8785  11.00000  0.05    0.27
Q4    1   0.2625 -0.1274  0.8051  11.00000  0.05    0.22
Q5    1   0.3776  0.3556  0.8032  11.00000  0.05    0.21
;
_shelx_res_checksum              62846
_shelx_hkl_file                  
;
   0 -10   0   41.20    4.50
   0 -10  -1   40.21    4.61
   0 -10  -2   41.15    4.66
   0 -10  -3   83.75    5.82
   0 -10  -4   14.03    2.47
   0  -9   0    0.96    5.64
   0  -9   0    1.71    5.21
   0  -9   1  108.58   10.77
   0  -9  -1   81.16    9.84
   0  -9   1  103.58    9.23
   0  -9  -1   84.07    9.52
   0  -9   2  213.95   13.89
   0  -9  -2  217.91   13.70
   0  -9   2  210.36   11.44
   0  -9   3   15.91    3.97
   0  -9  -3   24.04    6.41
   0  -9  -3   20.79    4.65
   0  -9   3   18.74    5.71
   0  -9  -4   76.78    7.38
   0  -9  -4   65.09    7.69
   0  -9   4   71.55    7.49
   0  -9  -5   49.74    6.31
   0  -9   5   39.84    5.24
   0  -9  -5   32.92    5.77
   0  -9  -6    9.21    3.30
   0  -9  -6    8.80    3.56
   0  -9  -7  143.59    8.02
   0  -8   0   35.79    8.74
   0  -8   0   54.27    9.03
   0  -8   1    0.65    7.30
   0  -8  -1    3.44    5.82
   0  -8   1    8.54    6.20
   0  -8  -1    1.55    6.48
   0  -8   2   15.59    6.88
   0  -8  -2   12.42    6.88
   0  -8  -2   15.24    7.15
   0  -8   2    3.18    5.41
   0  -8  -3    6.51    5.98
   0  -8   3   10.76    6.06
   0  -8  -3   12.94    6.84
   0  -8   3    6.32    4.65
   0  -8   4   44.64    7.68
   0  -8  -4   40.77    7.90
   0  -8   4   39.20    5.72
   0  -8  -5   58.08    8.69
   0  -8   5   57.96    7.64
   0  -8   6   -0.44    4.27
   0  -8  -6   -3.37    5.04
   0  -8  -7   43.33    7.58
   0  -8  -7   35.19    5.50
   0  -8  -8   13.33    5.00
   0  -8  -9    2.89    3.59
   0  -8 -10   60.16    4.67
   0  -7   0   15.46   11.01
   0  -7   0   -0.54    5.98
   0  -7   0   -1.44    6.18
   0  -7   1   95.12   11.39
   0  -7  -1  111.74   11.56
   0  -7   1   59.53   10.64
   0  -7  -1   70.04   17.49
   0  -7  -1  102.89   11.43
   0  -7   1  108.98   11.23
   0  -7  -2   24.33   11.82
   0  -7  -2   43.18    8.24
   0  -7   2   45.69    8.00
   0  -7  -2   45.39    8.63
   0  -7   2   39.32    8.58
   0  -7  -3   45.07   15.49
   0  -7  -3   55.33    9.14
   0  -7   3   67.80    9.62
   0  -7  -3   75.56   10.70
   0  -7   3   69.43    8.44
   0  -7   4  107.46   11.19
   0  -7  -4  100.99   11.62
   0  -7   4   97.88    8.55
   0  -7  -4   71.82    9.92
   0  -7  -5    4.73    6.12
   0  -7   5   14.06    6.42
   0  -7  -6   41.14    7.40
   0  -7   6   51.08    7.57
   0  -7   6   51.96    7.12
   0  -7   7   66.79    8.26
   0  -7  -7   67.55    8.56
   0  -7   7   86.02    8.24
   0  -7   8   22.97    5.82
   0  -7  -9   61.77    8.98
   0  -7   9   66.91    7.59
   0  -7 -10   68.15    7.50
   0  -7  10   75.77    7.31
   0  -7 -11   19.77    3.68
   0  -7  11   22.88    3.99
   0  -6   0 2789.15   85.55
   0  -6   1  241.78   25.29
   0  -6  -1  249.22   26.69
   0  -6  -1  200.40   24.85
   0  -6   1  245.80   15.46
   0  -6  -1  226.81   14.54
   0  -6  -1  236.85   15.03
   0  -6  -2  632.55   43.52
   0  -6   2  657.55   39.27
   0  -6  -2  726.08   47.36
   0  -6   2  725.76   24.90
   0  -6   2  738.88   26.59
   0  -6  -2  683.08   24.66
   0  -6  -2  666.79   25.13
   0  -6   2  723.46   23.67
   0  -6  -3 1552.80   71.64
   0  -6  -3 1414.97   66.69
   0  -6   3 1525.63   38.00
   0  -6   3 1465.00   35.07
   0  -6  -3 1444.21   35.63
   0  -6  -3 1566.21   38.46
   0  -6   3 1555.09   33.24
   0  -6  -4   31.94   10.53
   0  -6   4   10.25    4.98
   0  -6  -4    9.21    4.32
   0  -6   4   14.21    6.38
   0  -6  -4   13.53    6.15
   0  -6   4   15.43    5.81
   0  -6   5  563.89   26.81
   0  -6  -5  545.85   44.60
   0  -6   5  530.32   21.63
   0  -6   5  533.98   22.48
   0  -6  -5  512.94   43.64
   0  -6  -5  522.93   23.24
   0  -6   6 1048.34   38.22
   0  -6  -6 1052.22   63.61
   0  -6   6  983.24   30.61
   0  -6   6 1065.62   30.80
   0  -6  -6  997.01   31.10
   0  -6   7  104.01   14.72
   0  -6   7   91.47   10.51
   0  -6   8  697.76   36.36
   0  -6   8  629.30   24.95
   0  -6   9  190.93   19.11
   0  -6   9  198.14   14.21
   0  -6 -10  286.52   16.00
   0  -6  10  279.23   19.36
   0  -6  10  280.15   15.57
   0  -6 -11  200.36   11.56
   0  -6  11  204.97   14.16
   0  -6  11  209.71   12.58
   0  -6  12   10.21    3.93
   0  -6 -12   -0.95    2.17
   0  -6  13   61.20    4.68
   0  -5   0    0.92    6.91
   0  -5   0   -6.14    8.81
   0  -5  -1 1994.18   65.78
   0  -5  -1 2053.65   67.89
   0  -5   1 2050.11   63.81
   0  -5  -2 1446.40   58.72
   0  -5  -2 1448.60   59.80
   0  -5   2 1442.09   53.53
   0  -5  -3  263.31   26.93
   0  -5  -3  265.50   27.61
   0  -5  -4 2102.91   76.48
   0  -5  -4 2293.93   81.08
   0  -5  -5  440.70   38.52
   0  -5  -5  467.24   37.72
   0  -5   6  375.34   18.73
   0  -5  -6  364.46   36.23
   0  -5  -6  307.26   33.13
   0  -5   6  370.52   21.48
   0  -5   6  387.24   22.07
   0  -5   7  736.63   27.34
   0  -5  -7  776.18   53.93
   0  -5  -7  666.92   50.30
   0  -5   7  737.10   31.63
   0  -5   7  783.74   34.24
   0  -5   8   67.67    9.03
   0  -5  -8   93.86   20.81
   0  -5   8   54.72   10.02
   0  -5   8   78.42   12.31
   0  -5   8   92.50   14.61
   0  -5   9  395.99   27.49
   0  -5   9  384.42   20.41
   0  -5   9  335.55   22.58
   0  -5   9  383.93   23.83
   0  -5 -10  394.83   19.55
   0  -5  10  413.08   25.16
   0  -5  10  399.53   20.32
   0  -5  10  392.83   23.69
   0  -5  10  397.05   21.84
   0  -5 -11   40.34    6.41
   0  -5  11   29.92    7.34
   0  -5  11   28.55    6.49
   0  -5  11   34.38   10.07
   0  -5  12  268.58   14.46
   0  -5  12  258.89   16.26
   0  -5  13  122.60    8.52
   0  -5  13  112.54    9.18
   0  -5  14   20.17    2.83
   0  -4   0 2420.24   60.63
   0  -4   0 2403.67   61.20
   0  -4   1  281.14   20.80
   0  -4  -1  266.71   21.98
   0  -4   1  276.08   21.71
   0  -4  -1  217.34   19.93
   0  -4  -2  687.38   35.96
   0  -4   2  660.98   31.86
   0  -4  -2  681.59   35.45
   0  -4   3  605.15   29.87
   0  -4  -3  633.69   37.27
   0  -4  -3  603.67   35.32
   0  -4  -4   22.88   11.56
   0  -4  -4    8.90    8.41
   0  -4  -5  946.76   49.44
   0  -4  -5  833.76   47.11
   0  -4  -6  321.73   31.17
   0  -4  -6  298.72   30.92
   0  -4  -7   67.58   14.96
   0  -4   7   58.66    8.04
   0  -4  -7   57.97   14.25
   0  -4   8  273.41   22.24
   0  -4   8  282.11   19.47
   0  -4   8  242.97   15.80
   0  -4  -8  308.59   35.01
   0  -4  -8  252.68   29.86
   0  -4   9  163.50   17.28
   0  -4   9  155.23   16.20
   0  -4  -9  132.66   20.90
   0  -4   9  170.67   14.00
   0  -4  -9  136.41   23.21
   0  -4  10   14.16    6.76
   0  -4  10   17.08    8.13
   0  -4  10   20.45    7.50
   0  -4 -10    8.32    5.10
   0  -4  11  253.74   19.00
   0  -4  11  261.34   18.35
   0  -4  11  279.85   20.45
   0  -4  11  270.17   17.07
   0  -4  12   44.17    9.31
   0  -4  12   30.58    7.19
   0  -4  12   38.88    9.33
   0  -4  12   46.77    8.09
   0  -4  13   19.73    6.10
   0  -4  13   25.84    5.87
   0  -4  13   24.15    6.98
   0  -4  13   25.41    5.89
   0  -4  14   45.06    6.23
   0  -4  14   51.06    5.17
   0  -3   0   -3.30    7.84
   0  -3   0    1.67    7.11
   0  -3  -1 1831.96   46.09
   0  -3  -1 1734.06   45.52
   0  -3   1 1769.20   43.61
   0  -3   1 1725.88   41.83
   0  -3  -2  283.01   20.70
   0  -3  -2  280.99   21.06
   0  -3   2  276.17   18.33
   0  -3  -2  244.92    9.86
   0  -3  -3  523.85   28.53
   0  -3  -3  515.61   28.99
   0  -3  -4  540.23   31.21
   0  -3  -5  146.29   18.53
   0  -3  -6  467.07   33.74
   0  -3  -7  207.82   23.79
   0  -3  -8  204.33   26.39
   0  -3  -9  354.37   34.32
   0  -3   9  357.27   19.04
   0  -3   9  360.33   18.21
   0  -3   9  361.47   19.30
   0  -3   9  385.43   22.99
   0  -3   9  337.26   22.19
   0  -3  10   35.87    8.93
   0  -3  10   31.10    9.20
   0  -3  10   47.43    8.49
   0  -3  10   39.47    7.62
   0  -3  11  209.30   18.05
   0  -3  11  197.37   18.33
   0  -3  11  226.83   15.59
   0  -3  11  215.61   14.67
   0  -3  12  125.75   14.35
   0  -3  12  115.73   13.32
   0  -3  12  131.86   11.79
   0  -3  13   14.58    6.31
   0  -3  13    8.84    7.31
   0  -3  13    8.01    4.77
   0  -3 -13    4.00    4.29
   0  -3  14   67.02    6.18
   0  -3 -14   69.23    6.76
   0  -3  14   63.02    8.14
   0  -3  14   58.53    7.35
   0  -3  14   69.96    9.01
   0  -3  15   50.88    5.26
   0  -2   0 8779.10   77.60
   0  -2   0 8651.01   76.44
   0  -2  -1 1820.31   36.51
   0  -2   1 1814.77   33.73
   0  -2  -2  779.25    9.37
   0  -2  -3 1634.47   25.07
   0  -2  -3 1671.21   35.94
   0  -2  -4   87.70    8.14
   0  -2  -4   92.86   11.39
   0  -2  -5  933.05   29.16
   0  -2  -6  224.04   17.16
   0  -2  -7  322.88   21.76
   0  -2  -8  308.65   24.17
   0  -2   9   75.88    8.86
   0  -2   9   75.42    9.29
   0  -2   9   67.02    9.78
   0  -2  10  848.72   28.64
   0  -2  10  843.06   29.70
   0  -2  10  864.70   29.98
   0  -2  10  825.84   34.11
   0  -2  11  175.10   13.53
   0  -2  11  164.66   14.26
   0  -2  11  141.29   13.83
   0  -2  11  170.55   16.75
   0  -2  12    2.64    6.89
   0  -2  12   -0.50    6.66
   0  -2  12   -2.20    4.71
   0  -2  12   -3.85    5.97
   0  -2  13  114.27   13.67
   0  -2  13  100.96   12.42
   0  -2  13  105.70    9.41
   0  -2 -14    2.88    4.25
   0  -2  14   -1.42    5.95
   0  -2  14   -3.85    6.05
   0  -2 -15   40.61    5.07
   0  -2  15   42.67    5.71
   0  -2  15   46.77    6.49
   0  -2  15   35.92    5.74
   0  -1   0    1.40    2.96
   0  -1  -1 3403.56   28.78
   0  -1  -2  480.67   15.50
   0  -1  -3  181.80   12.83
   0  -1  -3  161.64   12.11
   0  -1   3  191.11    4.75
   0  -1   4 3206.35   26.67
   0  -1  -4 3155.12   55.75
   0  -1  -5  296.93   20.33
   0  -1   5  305.06   10.11
   0  -1  -5  295.91   20.75
   0  -1  -6 1142.58   38.87
   0  -1  -6 1039.00   39.85
   0  -1  -6 1075.79   42.07
   0  -1  -7 1104.48   42.59
   0  -1  -8   84.42   13.26
   0  -1  -9  206.83   22.33
   0  -1  10  149.83   13.19
   0  -1  10  158.01   11.82
   0  -1 -10  171.35   21.72
   0  -1  10  133.19   14.11
   0  -1  10  171.01   14.29
   0  -1  11  213.52   16.31
   0  -1  11  208.15   18.25
   0  -1  11  202.58   15.89
   0  -1  12  136.81   14.09
   0  -1  12  138.40   15.25
   0  -1  12  146.90   13.95
   0  -1  13   52.26   10.30
   0  -1  14   41.56    8.83
   0  -1  14   39.63    8.54
   0  -1  15   86.86    8.86
   0  -1  15   91.09    9.05
   0  -1 -15   87.39    8.00
   0  -1  16   24.32    3.86
   0   0  -1  155.29    4.91
   0   0   2 9999.00   57.84
   0   0  -2 9928.05   55.05
   0   0  -3 9648.18   68.95
   0   0   3 9704.37   69.63
   0   0   4    6.17    4.77
   0   0  -4    5.23    4.67
   0   0  -4    3.56    4.65
   0   0  -5 4373.94   74.74
   0   0  -5 4227.34   63.16
   0   0   5 4329.82   59.56
   0   0  -6 1512.31   49.24
   0   0   6 1532.04   38.57
   0   0  -6 1505.12   43.03
   0   0  -7  485.56   29.59
   0   0   7  478.06   22.90
   0   0  -7  459.35   27.64
   0   0  -8 3068.82   80.84
   0   0  -8 2937.85   76.58
   0   0  -9 1650.06   64.76
   0   0  10 1631.75   40.60
   0   0  10 1712.43   38.47
   0   0  10 1611.48   38.26
   0   0  10 1678.54   42.55
   0   0  10 1641.49   39.49
   0   0  10 1749.71   40.83
   0   0 -10 1647.43   69.63
   0   0  11  554.45   25.18
   0   0  11  509.72   22.62
   0   0  11  521.55   23.80
   0   0 -11  516.52   41.41
   0   0  11  516.84   24.64
   0   0  11  523.46   25.46
   0   0  12  168.47   13.85
   0   0  12  158.20   14.67
   0   0  12  133.61   14.87
   0   0  12  142.01   14.02
   0   0  13  399.95   21.42
   0   0  13  418.48   21.97
   0   0  13  401.83   23.74
   0   0  14  147.59   13.45
   0   0  14  152.65   14.29
   0   0 -15    3.52    4.33
   0   0  15    1.97    4.74
   0   0  15    1.82    4.19
   0   0 -16  119.63    6.65
   0   0  16   96.81    6.61
   0   1   0    1.57    0.98
   0   1  -1 3223.88   26.79
   0   1  -2  367.82   13.52
   0   1  -2  396.59    9.10
   0   1  -2  380.99   11.28
   0   1  -3  169.93   12.30
   0   1   3  170.66   13.40
   0   1  -3  194.27    9.73
   0   1  -4 2869.01   52.66
   0   1   4 2833.99   53.73
   0   1  -4 2852.49   41.23
   0   1  -5  239.18   18.61
   0   1   5  248.66   18.27
   0   1  -5  250.39   14.45
   0   1  -6 1004.60   40.22
   0   1  -6 1003.14   33.10
   0   1   6 1033.35   37.95
   0   1   7  894.60   37.19
   0   1  -7  938.01   36.51
   0   1  -7  962.83   42.62
   0   1   8   76.81   13.15
   0   1  -8   68.91   13.06
   0   1  -8   68.58   12.45
   0   1  -9  141.84   18.64
   0   1  -9  138.32   20.35
   0   1 -10  154.24   22.36
   0   1 -10  160.83   21.55
   0   1  10  130.76   12.52
   0   1  10  143.70   12.15
   0   1  10  138.51   12.46
   0   1  10  157.39   13.76
   0   1  10  119.37   11.51
   0   1  10  144.79   12.60
   0   1  10  128.14   12.09
   0   1  11  210.44   15.86
   0   1  11  190.83   14.91
   0   1  11  212.14   15.68
   0   1  11  196.71   16.39
   0   1  11  197.53   15.03
   0   1  11  221.71   16.34
   0   1 -11  189.26   25.95
   0   1  12  122.87   11.93
   0   1  12  140.23   13.13
   0   1  12  122.62   13.02
   0   1  12  132.42   13.44
   0   1  12  116.31   12.66
   0   1  13   42.61    7.55
   0   1  13   40.07    8.40
   0   1  13   46.51   10.18
   0   1  14   45.66    9.44
   0   1  15   68.77    7.30
   0   1  15   76.45    8.82
   0   1 -15   82.03    7.69
   0   1  16   48.36    4.87
   0   2   0 9054.99   40.40
   0   2  -1 1715.91   26.71
   0   2  -2  803.14   21.14
   0   2  -2  841.00   13.43
   0   2  -3 1704.80   30.47
   0   2  -3 1725.33   24.33
   0   2   3 1628.20   44.17
   0   2  -3 1631.35   34.89
   0   2   4   99.52   13.87
   0   2  -4   99.62    8.58
   0   2  -4   95.78   10.94
   0   2  -5  896.26   27.09
   0   2   5  894.38   38.53
   0   2  -6  237.46   20.69
   0   2   6  240.00   22.34
   0   2  -6  255.99   16.13
   0   2  -7  396.59   28.92
   0   2   7  356.79   28.32
   0   2  -7  374.10   23.05
   0   2  -8  273.36   22.19
   0   2  -8  290.03   26.96
   0   2   8  278.56   26.13
   0   2   9   91.26    9.20
   0   2   9   72.24    9.29
   0   2   9   73.18    8.91
   0   2   9   49.61   12.29
   0   2   9   69.33    8.91
   0   2  -9   70.71   14.99
   0   2  -9   56.11   12.33
   0   2 -10  946.79   55.69
   0   2  10  874.39   29.38
   0   2  10  914.29   30.19
   0   2  10  935.17   29.46
   0   2  10  884.24   30.78
   0   2  10  899.53   29.73
   0   2  10  928.44   29.66
   0   2  11  121.13   12.48
   0   2  11  145.30   13.58
   0   2  11  134.29   12.94
   0   2  11  138.64   13.13
   0   2  11  139.88   12.58
   0   2  11  145.59   14.14
   0   2  11  155.10   14.41
   0   2  12   -6.04    7.40
   0   2  12    5.61    7.05
   0   2  12   -2.82    5.91
   0   2  12    4.79    6.32
   0   2  12  -17.34    6.04
   0   2  12   -6.77    6.52
   0   2  13  109.74   11.18
   0   2  13  101.92   10.90
   0   2  13  126.56   12.82
   0   2  13  110.11   10.65
   0   2  14    1.53    6.22
   0   2 -14    6.02    4.48
   0   2  15   42.88    6.80
   0   2 -15   39.29    4.87
   0   3   0   -3.29    5.68
   0   3  -1 1856.65   37.22
   0   3   1 1925.95   47.16
   0   3  -1 1895.15   30.84
   0   3  -2  293.61   15.20
   0   3  -2  302.95   12.41
   0   3  -2  294.60   15.07
   0   3   2  287.16   20.53
   0   3  -2  288.98   10.45
   0   3  -3  531.99   23.45
   0   3  -3  547.02   17.68
   0   3   3  508.09   28.93
   0   3  -3  550.09   21.00
   0   3  -4  616.89   22.13
   0   3  -4  616.50   28.19
   0   3  -4  573.29   16.91
   0   3  -5  172.19   17.41
   0   3  -5  143.77   11.64
   0   3   5  152.14   19.92
   0   3  -6  427.52   28.83
   0   3   6  421.95   31.81
   0   3  -6  482.84   22.90
   0   3  -7  198.81   21.46
   0   3  -7  213.78   17.25
   0   3   7  180.56   23.32
   0   3   8  164.44   23.57
   0   3  -8  180.58   22.33
   0   3   9  373.42   19.23
   0   3   9  371.17   18.86
   0   3   9  312.70   17.91
   0   3   9  396.65   18.56
   0   3   9  350.06   33.92
   0   3  -9  378.01   33.46
   0   3 -10   46.93   14.76
   0   3  10   49.37   12.24
   0   3  10   36.95    7.03
   0   3  10   37.60    7.97
   0   3  10   32.60    8.14
   0   3  10   32.08    8.38
   0   3  10   38.24    8.49
   0   3  11  234.54   16.56
   0   3  11  232.49   16.36
   0   3  11  216.65   15.84
   0   3  11  206.91   16.53
   0   3  11  209.14   14.96
   0   3  11  198.87   15.30
   0   3  12  119.37   13.21
   0   3  12  128.61   13.15
   0   3  12  116.29   12.40
   0   3  12  103.05   11.56
   0   3  13    3.30    6.13
   0   3 -13   12.77    4.32
   0   3  13   16.98    7.34
   0   3  13    2.79    5.49
   0   3  14   55.25    5.86
   0   3 -14   51.20    5.53
   0   3  14   43.86    7.99
   0   3  14   63.74    7.43
   0   3  15   40.15    5.64
   0   4   0 2255.48   54.31
   0   4   1  307.46   22.59
   0   4  -1  306.49   20.10
   0   4  -1  318.24   18.63
   0   4  -2  700.53   24.40
   0   4  -2  661.71   26.83
   0   4  -3  801.14   29.53
   0   4  -3  719.16   24.94
   0   4   3  737.92   39.17
   0   4  -3  779.98   30.09
   0   4  -4   23.72    6.45
   0   4  -4   37.97    6.65
   0   4   4   19.83   10.79
   0   4   5 1003.65   50.58
   0   4  -5 1070.26   44.58
   0   4   6  324.58   31.47
   0   4  -6  361.58   28.49
   0   4  -7   45.13   11.12
   0   4   7   35.33   13.41
   0   4   8  263.79   15.29
   0   4   8  269.50   31.79
   0   4  -8  291.46   28.86
   0   4   8  285.23   16.76
   0   4   9  114.49   11.62
   0   4   9  125.53   11.21
   0   4   9  104.47   10.67
   0   4   9  107.66   20.98
   0   4  10    3.17    6.73
   0   4  10   10.68    6.07
   0   4  11  266.84   17.29
   0   4  11  269.48   17.06
   0   4  11  256.72   17.66
   0   4  11  267.78   17.46
   0   4  12   30.93    7.65
   0   4  12   37.17    7.67
   0   4  12   48.86    9.15
   0   4  12   46.02    9.52
   0   4  13   17.98    5.84
   0   4  13   19.16    6.94
   0   4  13   23.13    6.56
   0   4  14   36.81    4.56
   0   4  14   37.38    6.29
   0   4  14   46.01    5.71
   0   5   0  -11.00    6.59
   0   5  -1 2186.27   60.32
   0   5   1 2188.38   65.83
   0   5   2 1590.17   60.50
   0   5  -2 1537.43   50.17
   0   5   3  246.80   25.86
   0   5   4 2152.87   77.52
   0   5   5  511.34   39.84
   0   5   6  345.01   35.01
   0   5   7  833.58   55.40
   0   5   7  695.46   24.49
   0   5   8   68.09    8.87
   0   5   8   46.58    8.23
   0   5   8   76.00   19.54
   0   5   9  337.44   18.17
   0   5   9  393.51   19.46
   0   5  10  377.57   19.10
   0   5  10  375.83   18.87
   0   5  11   30.72    6.84
   0   5  11   32.59    7.78
   0   5  11   30.59    8.24
   0   5  11   17.92    6.74
   0   5  12  270.08   16.08
   0   5  12  226.90   13.97
   0   5  12  240.66   14.70
   0   5  13   95.37    9.43
   0   5  13   91.48    8.16
   0   5  13   82.36    8.02
   0   6   0 2496.08   75.63
   0   6   1  217.04   23.38
   0   6   1  188.38   24.45
   0   6   2  653.86   43.01
   0   6   3 1403.76   66.45
   0   6   4   22.01   13.15
   0   6   5  559.94   45.59
   0   6   6 1035.20   62.54
   0   6   8  549.33   20.97
   0   6   9  159.84   11.73
   0   6   9  115.76   10.97
   0   6  10  213.56   13.77
   0   6  10  243.45   14.56
   0   6  10  234.23   13.31
   0   6  10  263.87   16.14
   0   6  11  139.30   11.32
   0   6  11  155.65   10.95
   0   6  11  154.34   12.10
   0   6  12    0.10    4.49
   0   6  12   -0.38    3.76
   0   6  12    5.01    4.27
   0   6  13   39.92    4.82
   0   7   3   71.64   16.96
   0   7   9   41.77    7.31
   0   7   9   29.83    5.64
   0   7  10   32.94    6.39
   0   7  10   41.02    5.62
   0   7  11   15.02    4.26
   0   7  11   22.53    4.58
   0   7  11   10.38    3.17
   0   8   8    8.45    3.41
   0   8   9    3.43    3.03
   0   8  10   46.35    4.47
  -1 -10   3  167.45    7.98
  -1 -10   2  190.31    9.56
  -1 -10   1   35.26    3.85
  -1 -10   0  343.04   11.13
  -1 -10  -1   15.71    3.86
  -1 -10  -2  132.95    7.89
  -1 -10  -3   85.05    6.02
   1  -9  -8   20.81    3.00
   1  -9  -7   57.06    5.35
   1  -9  -6   18.13    3.53
   1  -9  -6   22.26    4.04
  -1  -9   5  115.84    8.37
   1  -9  -5  101.06    7.77
  -1  -9   4  101.77    9.12
   1  -9  -4   84.39    8.27
   1  -9  -4  101.66    7.62
  -1  -9   3   22.78    6.00
   1  -9  -3   24.90    6.02
  -1  -9   3   23.30    4.48
  -1  -9   2  159.58   10.53
   1  -9  -2  149.89   10.71
  -1  -9   2  161.22   12.76
  -1  -9   1  105.05    9.49
   1  -9  -1  107.33    9.49
  -1  -9   1  118.54   11.30
   1  -9   0   80.95    8.48
  -1  -9   0   86.21    9.12
  -1  -9   0   78.73   10.09
   1  -9   0   78.93    9.65
  -1  -9  -1  234.32   14.31
   1  -9   1  231.23   12.82
  -1  -9  -1  221.17   14.15
   1  -9   1  222.03   14.09
  -1  -9  -2   13.75    5.52
   1  -9   2   28.45    6.37
  -1  -9  -2   18.24    6.36
   1  -9   2   21.24    4.87
   1  -9   3  154.67   10.72
  -1  -9  -3  156.43   11.80
   1  -9   4   66.64    6.67
  -1  -9  -4   65.12    8.33
  -1  -9  -5   22.31    5.12
  -1  -9  -5   31.11    5.25
  -1  -9  -6   18.92    3.85
  -1  -9  -6   29.56    4.90
  -1  -9  -7   31.23    4.08
   1  -8 -10    3.23    2.10
   1  -8  -9   -3.48    3.44
   1  -8  -8   22.19    5.60
   1  -8  -7    2.65    3.32
  -1  -8   7    1.05    3.04
   1  -8  -7   -1.22    4.38
   1  -8  -6   32.28    6.02
  -1  -8   6   21.94    5.69
   1  -8  -6   24.19    6.70
  -1  -8   5  118.67   11.02
   1  -8  -5  104.07   10.35
   1  -8  -5   95.30   10.42
  -1  -8   4   25.81    5.19
   1  -8  -4   33.78    8.22
  -1  -8   4   35.68    8.27
   1  -8  -4   30.57    6.82
  -1  -8   3   45.25    7.49
   1  -8  -3   33.57    7.67
   1  -8  -3   34.32    8.22
  -1  -8   3   47.33    8.94
   1  -8  -3   45.16    7.28
   1  -8  -2   24.89    7.74
  -1  -8   2   22.30    6.68
   1  -8  -2   22.26    7.62
  -1  -8   2   24.33    7.52
   1  -8  -2   24.56    5.83
  -1  -8   1   19.90    7.84
   1  -8  -1   12.03    7.63
   1  -8  -1   13.96    6.88
  -1  -8   1   17.72    6.79
  -1  -8   0   58.31    9.51
  -1  -8   0   76.81   10.31
   1  -8   0   61.87    9.47
   1  -8   0   64.56   10.04
   1  -8   1   36.35    8.57
  -1  -8  -1   30.81    8.71
  -1  -8  -1   29.08    7.72
   1  -8   1   19.50    6.63
  -1  -8  -2  116.57   12.33
   1  -8   2  121.44   10.53
  -1  -8  -2  111.03   11.81
   1  -8   2  123.26   12.57
  -1  -8  -3   38.55    7.90
   1  -8   3   43.72    8.42
  -1  -8  -3   47.69    9.75
   1  -8   3   47.28    6.99
   1  -8   4  140.83   11.59
  -1  -8  -4  131.44   12.48
   1  -8   5  298.18   14.75
  -1  -8  -5  267.23   16.28
  -1  -8  -6   28.78    6.15
  -1  -8  -7   97.75    8.45
  -1  -8  -8   12.37    4.80
  -1  -8  -9   16.09    3.91
   1  -7 -11   35.78    4.61
  -1  -7  11   31.95    4.53
   1  -7 -10   45.67    6.47
  -1  -7  10   44.61    5.98
   1  -7  -9    4.80    5.77
  -1  -7   9   10.06    4.80
   1  -7  -8    7.98    6.90
  -1  -7   8    5.63    4.12
  -1  -7   8    8.97    4.11
  -1  -7   7  110.56   10.03
  -1  -7   7  120.37   10.48
   1  -7  -6  228.57   14.36
  -1  -7   6  249.11   13.98
  -1  -7   6  235.95   15.32
  -1  -7   5   21.64    6.65
   1  -7  -5    8.10    5.96
  -1  -7   4  359.02   19.85
  -1  -7   4  353.16   19.09
   1  -7  -4  358.66   19.01
  -1  -7   4  367.56   16.61
  -1  -7   3  207.06   15.52
  -1  -7   3  204.78   14.67
   1  -7  -3  181.59   14.64
   1  -7  -3  215.82   15.46
  -1  -7   3  229.27   14.29
   1  -7  -2  193.65   27.15
   1  -7  -2  162.82   14.27
   1  -7  -2  187.47   14.23
  -1  -7   2  180.06   13.80
  -1  -7   2  168.73   14.46
  -1  -7   2  172.66   14.00
   1  -7  -1  100.89   11.48
  -1  -7   1  106.82   11.47
  -1  -7   1  108.77   11.71
   1  -7  -1   97.64   21.16
  -1  -7   1  112.05   11.37
   1  -7  -1  101.28   10.79
  -1  -7   0  266.19   16.29
  -1  -7   0  245.23   16.75
   1  -7   0  254.96   16.93
   1  -7   0  260.78   16.39
  -1  -7   0  259.42   17.23
  -1  -7   0  234.14   24.44
   1  -7   0  206.82   25.39
  -1  -7  -1  221.77   14.27
  -1  -7  -1  236.11   26.68
   1  -7   1  235.91   26.53
  -1  -7  -1  239.68   16.74
   1  -7   1  245.96   15.37
   1  -7   1  252.08   17.14
  -1  -7  -1  241.88   16.56
  -1  -7  -2  319.18   34.43
  -1  -7  -2  261.20   17.70
   1  -7   2  299.29   16.43
   1  -7   2  313.60   18.09
  -1  -7  -2  272.12   17.22
  -1  -7  -3  443.90   22.79
   1  -7   3  448.45   18.27
   1  -7   3  475.23   22.13
  -1  -7  -3  392.06   20.20
  -1  -7  -4  278.23   18.22
   1  -7   4  280.82   13.68
   1  -7   4  276.13   16.40
  -1  -7  -5  305.76   19.11
   1  -7   5  316.69   16.57
  -1  -7  -6  271.39   17.16
   1  -7   6  296.99   16.02
  -1  -7  -7   43.10    7.93
   1  -7   7   42.82    6.90
   1  -7   8  156.48   11.65
   1  -7   9  112.43    9.55
  -1  -7 -10   50.16    6.44
   1  -7  10   48.18    5.86
  -1  -7 -11  115.29    6.46
   1  -7  11  145.33    7.68
  -1  -6  13   48.25    4.53
   1  -6 -12  125.32    7.47
  -1  -6  12  151.21    9.47
   1  -6 -11  164.60   10.94
  -1  -6  11  206.73   13.93
  -1  -6  11  202.90   12.55
   1  -6 -10   19.47    6.13
  -1  -6  10   26.60    7.87
  -1  -6  10   24.19    6.35
   1  -6  -9  275.74   17.20
  -1  -6   9  283.24   16.35
  -1  -6   9  308.28   20.81
  -1  -6   8  306.34   17.43
  -1  -6   8  351.95   17.25
  -1  -6   8  320.81   21.33
  -1  -6   7  114.35   11.38
  -1  -6   7  119.43   11.24
  -1  -6   7  133.73   14.45
  -1  -6   6  976.98   35.58
   1  -6  -6  960.38   60.73
  -1  -6   6  955.90   29.50
  -1  -6   6 1001.48   31.26
  -1  -6   6  983.17   29.06
   1  -6  -6  969.17   29.08
   1  -6  -5   -3.55    4.56
  -1  -6   5   12.56    4.74
  -1  -6   5   11.16    5.85
  -1  -6   5    7.22    6.57
   1  -6  -5   20.06   11.81
   1  -6  -5    4.12    4.64
   1  -6  -4  323.76   17.70
   1  -6  -4  387.45   37.11
  -1  -6   4  346.94   19.53
  -1  -6   4  333.68   18.33
   1  -6  -4  338.52   37.01
   1  -6  -4  327.80   17.96
   1  -6  -3  846.87   28.29
   1  -6  -3  962.48   56.20
  -1  -6   3  929.20   29.45
  -1  -6   3  973.53   31.60
   1  -6  -3  939.60   56.79
  -1  -6   3  958.87   26.91
   1  -6  -3  981.21   29.40
   1  -6  -2  134.28   19.73
   1  -6  -2  177.00   23.82
  -1  -6   2  166.02   13.49
  -1  -6   2  170.16   13.38
   1  -6  -2  141.14   12.12
  -1  -6   2  160.90   12.25
   1  -6  -2  165.31   12.32
   1  -6  -1  299.50   30.27
  -1  -6   1  275.02   25.37
  -1  -6   1  332.05   18.19
  -1  -6   1  348.17   17.80
   1  -6  -1  332.62   17.73
   1  -6  -1  362.12   17.85
   1  -6   0 1255.14   58.92
  -1  -6   0 1160.57   52.36
  -1  -6   0 1293.04   34.27
   1  -6   0 1304.63   33.98
  -1  -6   0 1314.24   34.50
   1  -6   0 1306.80   32.33
   1  -6   1  102.90   10.45
  -1  -6  -1   60.63   14.50
  -1  -6  -1   79.62    9.49
   1  -6   1   92.46   15.92
  -1  -6  -1   80.16   13.95
  -1  -6  -1   78.32    9.88
   1  -6   1  108.33   10.08
   1  -6   2 1131.36   31.81
  -1  -6  -2 1095.03   30.85
  -1  -6  -2 1066.08   32.56
   1  -6   2 1136.66   29.02
  -1  -6  -2  982.64   50.81
   1  -6   2 1072.99   52.36
  -1  -6  -2 1116.03   58.43
   1  -6   3  371.21   18.69
  -1  -6  -3  342.61   17.40
   1  -6   3  341.61   15.89
  -1  -6  -3  364.59   19.98
  -1  -6  -3  346.10   33.57
  -1  -6  -3  331.32   31.59
   1  -6   4  676.02   24.44
  -1  -6  -4  514.05   38.84
  -1  -6  -4  648.22   47.57
   1  -6   4  653.21   20.53
  -1  -6  -4  650.58   26.46
  -1  -6  -4  532.35   21.68
   1  -6   5  248.71   15.63
  -1  -6  -5  299.19   35.09
  -1  -6  -5  262.33   17.67
   1  -6   5  259.34   14.90
   1  -6   5  243.84   18.10
   1  -6   6  156.75   12.94
  -1  -6  -6  147.64   13.69
   1  -6   6  144.52   14.95
   1  -6   7  307.21   18.08
  -1  -6  -7  282.84   17.33
   1  -6   7  293.07   22.20
   1  -6   8  129.75   15.96
   1  -6   8  129.88   12.24
   1  -6   9   29.20    9.10
   1  -6   9   25.76    7.39
   1  -6  10  167.60   13.90
  -1  -6 -10  175.84   12.36
   1  -6  10  194.32   13.58
   1  -6  11   44.52    7.25
  -1  -6 -11   56.38    6.24
   1  -6  11   61.89    7.46
   1  -6  12   33.65    4.73
  -1  -5  14    4.33    2.34
  -1  -5  13  160.44   10.57
  -1  -5  13  162.99    9.87
   1  -5 -12   85.53    7.34
  -1  -5  12   89.78    9.32
  -1  -5  12   85.36    9.90
  -1  -5  12   79.71    9.29
   1  -5 -11   52.84    7.59
  -1  -5  11   44.61    7.64
  -1  -5  11   51.66   10.08
  -1  -5  11   46.60    9.25
   1  -5 -10  511.01   22.58
  -1  -5  10  498.45   22.31
  -1  -5  10  542.75   26.97
  -1  -5  10  519.84   28.15
   1  -5  -9  159.85   13.98
  -1  -5   9  220.38   18.51
  -1  -5   9  178.23   18.36
  -1  -5   9  182.72   14.24
  -1  -5   8  223.13   18.36
[truncated: 4,179,226 more chars]
